# Supplementary material for: Identification of an SCPL Gene Controlling Anthocyanin Acylation in Carrot (Daucus carota L.) Root
Source: Front Plant Sci. 2020 Jan 31;10:1770. doi: 10.3389/fpls.2019.01770 (PMC7005140; doi:10.3389/fpls.2019.01770)
Supplement: Supplementary file 2 [file DataSheet_2.xlsx]

## Sheet: Tables in this file
Supplementary File 2 (Tables S1-S12)
List of tables included in this file
Table S1. Carrot cyanidin derivatives with approximate HPLC retention times and molecular masses.
Table S2. Primers used to identify SNPs in the RTPE and Raa1 region in the 70349, 5392 and 5394 populations, and their utilization for establishing the KASPar assay and for linkage mapping and detection of recombination breakpoints.
Table S3. Characteristics of SNP markers used to detect recombination breakpoints in the RTPE and Raa1 region using the KASPar assay.
Table S4. List of SCP and BAHD functionally characterized genes used for orthologous and phylogenetic analysis.
Table S5. Carrot acyltransferase related genes identified through orthologous and phylogenetic analysis.
Table S6. Reads mapping statistics obtained from RNA-Seq data sets used.
Table S7. Summary of results from transcriptome (RNA-Seq) analysis for selected genes. Differentially expressed genes (DEGs). Downregulated genes are highlighted in green and rupregulated genes are highlighted in red. Reads are indicated for each samples in RPKM.
Table S8. Primers used for expression analysis by RT-qPCR, and Sanger sequencing and genotyping of DcSCPL1 locus.
Table S9. Pair-wise Spearman rank correlation values among root anthocyanin pigments in 70349, 5392, 5394 and 7095. Correlation values below the diagonal line represent individuals with <22% Cy3XGG, while correlation values above the diagonal line represent individuals with >60% Cy3XGG.
Table S10. Allele interaction analysis for the relative concentration (%) of cyanidin derivatives (Cy3XG, Cy3XGG, Cy3XFGG, Cy3XSGG and Cy3XCGG) using K0149 genotypic scores.
Table S11. Summary of the haploype analysis and comparison with the the phenotypic data (purple vs non-purple samples and relative content of cyainidin derivatives).
Table S12. Results of the Exon level Negative binomial test for gene SPCL1. To examine the expression level of each exon in SCPL1 gene between 5394-PR-HAA and 5394-PR-LAA plants, a negative binomial test using RPKM value per each exon was carried out (Log2FC >1 and FDR <=0.5).

## Sheet: S1
Table S1. Carrot cyanidin derivatives with approximate HPLC retention times and molecular masses.
Compound	abbreviation	RT*	MW**
Cy-3-(2”-xylose-6-glucose-galactoside)	Cy3XGG	14	743
Cy-3-(2”-xylose-galactoside)	Cy3XG	15.1	581
Cy-3-(2”-xylose-6”-sinapoyl-glucose-galactoside)	Cy3XSGG	15.4	949
Cy-3-(2”-xylose-6”-feruloyl-glucose-galactoside	Cy3XFGG	16	919
Cy-3-(2”-xylose-6”-(4-coumuroyl)glucose-galactoside)	Cy3XCGG	16.4	889
* RT indicates retention time (min) for the chromatographic procedure described in the Materials and Methods section.
** MW indicates is molecular weight.

## Sheet: S2
Table S2. Primers used to identify SNPs in the RTPE-Q1 and Raa1 regions in the 70349, 5392 and 5394 populations, and their utilization for establishing the KASPar assay and for linkage mapping and detection of recombination breakpoints.
Primer No.	Primer ID	Primer sequence (5'-3')	Primer position in the genome (coordinates in chromosome 3)	Tm	Expected amplicon size (bp)	Populations in which primers were used
1	K0545 G Fw	ttgtcaaaagggaaagttgt	26699910	55	206	70349
	K0545 G Rv	cctcttgttttggtttcaga	26700115
2	K0363 G Fw	taacatttccttcccacaag	28212453	55	355	70349
	K0363 G Rv	cctcccataagatcattcag	28212099
3	Pindel 2Fw	gtagcctgtgaagccttatc	27954846	55	211	70349
	Pindel 2Rv	tcctcagagagcaggtatgt	27955056
4	DcMYB6 Fw	tttctctatcggaggtttca	DCARv2_C10735702: 2848	55	1120	70349
	DcMYB6 Rv	agcacgtggaagtgaaaata	DCARv2_C10735702: 3967
5	DcMYB7 Fw	acgcccatagtttcatacat	27817930	55	1300	70349
	DcMYB7 Rv	gaaaaagaagcacgtagagg	27819230
6	DCAR_009761Fw	AGTCGAAAAGAGCACACACT	10770325	55	919	70349, 5392, 5394
	DCAR_009761Rv	CACTTGCTTTGTCCTCTGAT	10771243
7	DCAR_009773Fw	GACGAGATTGGAACACATTT	10868003	55	1491	70349, 5392, 5394
	DCAR_009773Rv	GCATTACCCCATAAGTTGAA	10869493
8	Pindel 4Fw	aatgagtgcccattgtaatc	11451339	55	192	70349, 5394
	Pindel 4Rv	atcgttttggtgttcttgac	11451530
9	DcSCPL12Fw	ATACCTTTCTGACACGCAGT	11934797	55	1849	70349, 5392, 5394
	DcSCPL12Rv	TTTGGGTTCTATCCATTCAG	11932948
10	DcUCGaIT1 Fw	TCCTTATTGATCCTCCTT	11859121	62	820	70349, 5392, 5394
	DcUCGaIT1 Rv	CCTTCGATGAACTATACTTA	11859941
11	DCAR_009952-1 Fw	ACAACAGCGCTCTAGAAATC	12984208	55	1429	70349, 5392, 5394
	DCAR_009952-1 Rv	ATTCCCTGGTCAATTAGGTT	12985636
12	XM_017385815.1 Fw	taatgcaagtccttcactcc	12809478	55	1319	70349, 5392, 5394
	XM_017385815.1 Rv	tctttcatgtcgtgaccata	12810796

## Sheet: S3
Table S3. Characteristics of SNP markers used to detect recombination breakpoints in the RTPE-Q1 and Raa1 regions using the KASPar assay
Primer Name	A1 primer	A2 primer	C primer	Allele 1	Allele 2	Allele 1 & 2	Population
K0363-1R-1 C2	GAAGGTGACCAAGTTCATGCTGGTAGTTGGATGGCCTCCCATA	GAAGGTCGGAGTCAACGGATTGGTAGTTGGATGGCCTCCCATT	GAGCTAGTTGCTAGTGTATTTTTCCTGAA	TT	AA	AT	70349
K0363-1R-2 C2	GAAGGTGACCAAGTTCATGCTGTTGTTGGAACCATTCACTTTATTAGTAG	GAAGGTCGGAGTCAACGGATTGTTGTTGGAACCATTCACTTTATTAGTAT	AAGTTGGGCATCATTTGAAAGCTGCAA	GG	TT	GT	70349
K2026	GCTTATAAGCCAAATCACTCGCTCCATTT	ATAAGCCAAATCACTCGCTCCATTC	YAGGTAGAATGTCTAGGAAGCAGTGAA	GG	AA	GA	70349
K1203	GCTAGCCGAGCAGATTCTAAACAAGAC	AGCCGAGCAGATTCTAAACAAGAG	CAGGAGGTGATGGGGCTCTTTTAAA	GG	CC	GC	70349
K0840	GCTCAACACATCATAAAATATACTTTCCTCTCA	AACACATCATAAAATATACTTTCCTCTCG	GAGTAGAGGCTAAGGGCAATCTCAA	AA	GG	AG	70349
K2901	GCTAGAATCAAACGACAATCCAGGCACA	AATCAAACGACAATCCAGGCACG	TGGAAGAGATTTGGAGGATTGATGATGTT	GG	AA	GA	70349
K1323	GCTGGGTTGAGGGTTTAAGAGGAGTG	GGGTTGAGGGTTTAAGAGGAGTA	ACCAGTTGCAATGGCAACTCTAAACTTAT	TT	CC	TC	70349
K2710	GCTTTTGTGTTTTGATGTTTAGATTAAGTCCC	TTGTGTTTTGATGTTTAGATTAAGTCCG	GCCAAACCTCAGACTCTTGCATCAA	CC	GG	CG	70349
K1142	GCTTACGGATTGACAGAGCCATTGAAC	TTACGGATTGACAGAGCCATTGAAT	CCTAAACCCAACACATGCCAGGTA	TT	CC	TC	70349
K0156	GCTGTGAATCCAATTTTGCCAGCTCA	GTGAATCCAATTTTGCCAGCTCG	AGGTCCAGACGAAGAATTTACAGGAATA	GG	AA	GA	70349
K1699	GCTATTGGTGCAAGTCCATGGATAGCA	GGTGCAAGTCCATGGATAGCT	GGAATCAGTGGACAATATTGGCACATTAT	TT	AA	TA	70349
K1529	GCTATTGTAGAAACCTATCAATGTCCTCC	ATATTGTAGAAACCTATCAATGTCCTCT	GGATGGCCTTCGAGTCCTATTTGAT	TT	CC	TC	70349
009761F-1 C2	GAAGGTGACCAAGTTCATGCTATCGAACTGGGATCGATATGAAGAC	GAAGGTCGGAGTCAACGGATTCATCGAACTGGGATCGATATGAAGAT	GACTCGTGCTCCCTTGAAAATCCAA	CC	TT	CT	70349, 5392, 5394
K2723	GCTAGGAGATGGGTTCACAGCGACA	GGAGATGGGTTCACAGCGACG	CTGGGAGTAGCCCTGACATTCAAAA	AA	GG	AG	70349, 5392
K0149	GCTACTAATGGAACCTCCAGCTCTGAA	CTAATGGAACCTCCAGCTCTGAG	GCGGCCGCAACTGAGAACTGAA	GG	AA	GA	70349, 5392, 5394
K2682	GCTCAACATCACCACCGTGTTCCGA	AACATCACCACCGTGTTCCGG	CGCAGCCTATCTGAAAAACCACCTA	AA	GG	AG	70349, 5392, 5394
K0643	GCTCACCGAGTCCTGCACCGGAA	ACCGAGTCCTGCACCGGAG	CGGGTCAGGAGTTTCAACCAATTCAA	GG	AA	GA	70349, 5394
K3033	GCTGAGGAATCAGCCAAATATGAGTTCG	AAGAGGAATCAGCCAAATATGAGTTCT	GTATCTGCTTTCAGAGACCTATAACTGAA	TT	GG	TG	70349, 5392, 5394
009952-1F-1 C2	GAAGGTGACCAAGTTCATGCTGGCTCATGAAGTGCCCTGTG	GAAGGTCGGAGTCAACGGATTGTGGCTCATGAAGTGCCCTGTT	GCAGCGGTTTTCCATGAATTAGATACAA	GG	TT	GT	70349, 5392, 5395
K0545	GCTCACAGCTCAACTCACTAGAATATGCA	ACAGCTCAACTCACTAGAATATGCG	AGTGAYGTTGAGTTGGTTTAGTATTTCCAT	AA	GG	AG	70349
K0372	GCTACAAAAGCCTTTGCTTTCAACAGGC	ACAAAAGCCTTTGCTTTCAACAGGG	CAGTGCGCTTCTCTCCCTCCAT	CG	CC	GG	70349
K2309	GCTGCCCGGAACCGGACCTAACA	CCCGGAACCGGACCTAACC	CGTGTGGCCCGGCAATCCATA	AC	AA	CC	70349
K0685	GCTGTTTTTGATGAATTTGAGCAGAGGAGA	TTTGATGAATTTGAGCAGAGGAGG	GGTTGCGTCTCGGCATTTATGTATAATTT	AG	AA	GG	70349
K0702	GCTGGTGTGCAAATAGGCAATTATTATGG	CGGTGTGCAAATAGGCAATTATTATGA	CAGCTATACACGTCTCTCTCTTCAAATTA	CT	CC	TT	70349
K2287	GCTGAGCCACTCAAGTTAGTGTTACAC	GGAGCCACTCAAGTTAGTGTTACAT	GATCAGAGTCAGTTTCAGACAAAAGGTTT	CT	CC	TT	70349
K0653	GCTCCAAGCAAAATTACATTCAACCAATATGT	CCAAGCAAAATTACATTCAACCAATATGA	TGGGGCAGCTTTATCCCTTGGTTTT	TA	TT	AA	70349
K0627	GCTGAAGAAATGTATTTGAGAAGGAATTTCATTC	AGAAGAAATGTATTTGAGAAGGAATTTCATTT	GTGTCATTTTGCTGCGGCATGTTGAT	CT	CC	TT	70349
K2590	GCTGGTCTTGTAAACAAGAATGTTTCTTCTA	GGTCTTGTAAACAAGAATGTTTCTTCTG	ACAGGTTCCACTAAACTAGCTTTGTCAAA	GA	GG	AA	70349
K3153	GCTAACTGCTTCAAAATTGGGTCCACG	CAACTGCTTCAAAATTGGGTCCACA	TKTGGATGAGTTTATTAAGGAGTCGGATTT	TC	TT	CC	70349
K0700	GCTGTTTCTTCTAAATGGATCGAGAATTCTTTT	TCTTCTAAATGGATCGAGAATTCTTTC	SCAGTTATTCCAACAAACACGTTGATGAA	AG	AA	GG	70349
K0644	GCTATAGCTGATGCTGGAGCTATGACT	AGCTGATGCTGGAGCTATGACC	GCATCAGAACCTTTGGCGAGATCAT	AG	AA	GG	70349
K2563	GCTCATTGTGATTGCTAAAGAATTGATGGATTTT	GTGATTGCTAAAGAATTGATGGATTTG	GAGATCCCTTTTYATTAACAGTTATGCAAT	AC	AA	CC	70349
K0225	GCTCCCCTCAGCAGCAGCAGCA	CCCTCAGCAGCAGCAGCC	CTGAATGCACAGGCTTCCTATTCAAATTT	CA	CC	AA	70349
K2867	GCTCAATGATTTTGCAGAATTTCACAACG	GCTCAATGATTTTGCAGAATTTCACAACA	RTTCTCTTCTTGCAATGTGGTTATTGCTTT	TC	TT	CC	70349
K2161	GCTGAGGCTGCCAAATAGCAGAAGAG	GAGGCTGCCAAATAGCAGAAGAA	GATAGAACAGTCTAAGCTGTTCAATGCAT	CT	CC	TT	70349

## Sheet: S4
Table S4. Putative and characterized SCP/SCPL and BAHD genes used for orthologous and phylogenetic analysis.
Name	Gene ID	Specie	Family	Clade	Characterized	Reference	Protein sequence
At5MaT	At3g29590	Arabidopsis thaliana	BAHD	1	Y	D’Auria et al., 2007	MVNFNSAVNILEVVQVSPPSSNSLTLPLTYFDLGWLKLHPVDRVLFYHVPELTRSSLISKLKSSLSATLLHYLPLAGRLVWDSIKTKPSIVYSPDDKDAVYLTVAESNGDLSHLSGDEPRPATEFHSLVPELPVSDESARVLAVQVTFFPNQGFSLGVTAHHAVLDGKTTAMFLKAWAHNCKQEQEALPHDLVPSLDRIIVQDPTGLETKLLNRWISASNNKPSLKLFPSKIIGSDILRVTYRLTREDIKKLRERVETESHAKQLRLSTFVITYAYVITCMVKMRGGDPTRFVCVGFASDFRSRLNPPLPPTFFGNCIVGSGDFDVKAEPILEEGEGKGFITAVETLTGWVNGLCPENIEKNMLLPFEAFKRMEPGRQMISVAGSTRLGIYGSDFGWGK…
At3AT1	At1g03940	Arabidopsis thaliana	BAHD	1	Y	Luo et al., 2007	MVAHLQPPKIIETCHISPPKGTVPSTTLPLTFFDAPWLSLPLADSLFFFSYQNSTESFLQDFVPNLKHSLSITLQHFFPYAGKLIIPPRPDPPYLHYNDGQDSLVFTVAESTETDFDQLKSDSPKDISVLHGVLPKLPPPHVSPEGIQMRPIMAMQVTIFPGAGICIGNSATHVVADGVTFSHFMKYWMSLTKSSGKDPATVLLPSLPIHSCRNMIKDPGEVGAGHLERFWSQNSAKHSSHVTPENMVRATFTLSRKQIDNLKSWVTEQSENQSPVSTFVVTLAFIWVSLIKTLVQDSETKANEEDKDEVFHLMINVDCRNRLKYTQPIPQTYFGNCMAPGIVSVKKHDLLGEKCVLAASDAITARIKDMLSSDLLKTAPRWGQGVRKWVMSHYPTSIA…
At3AT2	At1g03495	Arabidopsis thaliana	BAHD	1	Y	Luo et al., 2007	MAAQLQPYNIIETCHISPPKGTVASTTLPLTFFDAPWLSLPLADSLFFFSYQNSTESFLQDFVPNLKHSLSITLQHFFPYAGKLIIPPRPDPPYLHYNAGEDSLVFTVAESTETDFDQLKSDSPKDISVLHGVLPKLPPPHVSPEGIQMRPIMAMQVTIFPGAGICIGNSATHVVADGVTFSHFMKYWMSLTKSSGKDPATVLLPSLPIHSCRNIIKDPGEVAAGHLERFWSQNSAKHSSHVTPENMVRATFTLSRKQIDNLKSWVTEQSENQSPVSTFVVTLAFIWVSLIKTLVQDSETEAKDEVFHLMINVDCRNRLKYTQPIPQTYFGNCMAPGIVSVKNTIC
AtPMAT1	At5g39050	Arabidopsis thaliana	BAHD	1	Y	Taguchi et al., 2010	MVNEEMESSLKVIDVARVTPSNSDSSESLTLPLTFFDLLWYKLHAVERVIFYKLTDASRPFFDSVIVPNLKTSLSSSLSHYLPLAGKLVWEPLDPKPKIVYTPNDAVSFTVAESNADFSRLTGKEPFPTTELYPLVPELHVSDDSASAVSFQVTLFPNQGFCISVNAHHAVLDGKTTTNFLKSWARTCKNQDSFLPQDLIPVYDRTVIKDPMDLDTKILNAWHRVAKVFTGGKEPENPKSLKLLWSPEIGPDVFRYTLNLTREDIQKLRERLKKESSSSSVSSSPKELRLSTFVIVYSYALTCLIKARGGDPSRPVGYGFAVDCRSLMVPPVPSSYFGNCVSACFKMSLTAETFMSEEGFLAAARMVSDSVEALDENVALKIPEILEGFTTLSPGTQVL…
AtPMAT2	At3g29670	Arabidopsis thaliana	BAHD	1	Y	Taguchi et al., 2010	MTLHVIETARVTPTDYSVINSANLHKLPLTFFDLPWLLFQPVKRVFFYELTESTRDHFHSIILPKLKDSLSLILRNYLPLTGHITWEPNEPKPSIIVSENGVVLVTIAESDADFSHLSGYGQRPLSELHALVPKLPVSDDSATAFSIQITLFPNQGFSIGVAAHHAVLDGKTSSTFIKAWAQICKQELQSMPENLTPSYDRSLIKYPTYLDEKMIELVRSLKEDQTNIRSLTSLPSSKLGDDVVLATLVLSRADIERLREQVKNVSPSLHLSTFVIAYAYAWTCFVKARGGNKDRSVSLLFVGDFRDRLDPKLPGTYFGNCMIPVGCYNRKAAEFMEEKGFVTAAEIISDLVKGLSSRKIETIADTFVEGFSFQSWSTQFGTIAGSTRLGVYEADFGWG…
Dm3MaT1	Q6WB13	Dendranthema morifolium	BAHD	1	Y	Suzuki et al., 2004	MASNSIVTILEQSRISSPPGTIGERSLPLTFFDIGWVPFPPVHHVFFYRFPHSKSHFLETVVPNLKHSLSLALQHFFPFASNLYVSPNADDFGVIRKPEIRHVEGDYVALTFAECSLDFNDLTGNHPRKCENFYPLVPPLGNVVKMADCVTIPLFSVQVTYFRDSGISIGMTNHHSLGDASTRLGFLKVWTSIAKSGGDQSLLMNGSLPVLDRLIDVPKLDEYRLRHTSLETFYQPPSLVGPTKKVRATFILSRTNINQLKKRVLTQIPTLEYISSFTVTCGYIWSCIAKSLVKMGEKKGEDELEQFICTADCRSRMDPPIPSTYFGNCGAPCVTTIKNVVLSSENGFVFAAKLIGEAINKMVKNKEGILKDAERWHDAFKIPARKIGVAGTPKLNFYD…
Dm3MaT2	Q6WB12	Dendranthema morifolium	BAHD	1	Y	Suzuki et al., 2004	MASNPIVTILEHSRISSPPGTIGERSLPLTFFDITWLAFPPVHHVFFYAFQHSKSHFLETVVPNLKHSLSLTLQHFFPFAGNLFVFPNADDYGVIRKPEIRHVEGDYVALTFAECPTLDFNDLTGNHPRECENFHPLVPPLGDLVKMYDYVTIPLLSVQVTYFKDSGISIGMTNHHTVADASTRLGFLKAWTSIAKSGRDQSFVMNGSPPVLDRLIDIPKLDEFRLRHTSLETLYQPRSLVGPTKKVRATFILSRTNINQLKKRVLTQIPTLEYISSFTVTCGYIWSCIAKSLVKMGEKKGEDELEQFIISVDCRSRMNPPIPSTYLGNCGAPCITTIKNVVLSSENGFVFTAKLISEAINKMVKNKEGILKDAERWHEGFKIPARKIGVAGTPKLNFY…
Dm3MaT3	A4PHY4	Dendranthema morifolium	BAHD	1	Y	Unno et al., 2007	MASLPILTVLEQSQVSPPPDTLGDKSLQLTFFDFFWLRSPPINNLFFYELPITRSQFTETVVPNIKHSLSITLKHFYPFVGKLVVYPAPTKKPEICYVEGDSVAVTFAECNLDLNELTGNHPRNCDKFYDLVPILGESTRLSDCIKIPLFSVQVTLFPNQGIAIGITNHHCLGDASTRFCFLKAWTSIARSGNNDESFLANGTRPLYDRIIKYPMLDEAYLKRAKVESFNEDYVTQSLAGPSDKLRATFILTRAVINQLKDRVLAQLPTLEYVSSFTVACAYIWSCIAKSRNDKLQLFGFPIDRRARMKPPIPTAYFGNCVGGCAAIAKTNLLIGKEGFITAAKLIGENLHKTLTDYKDGVLKDDMESFNDLVSEGMPTTMTWVSGTPKLRFYDMDFGW…
Dv3MAT	Q8GSN8	Dahlia variabilis	BAHD	1	Y	Suzuki et al., 2002	MDNIPNLTILEHSRISPPPSTIGHRSLPLTFFDIAWLLFPPVHHLYFYHFPYSKSHFTETVIPNLKHSLSITLQHYFPFVGKLIVYPNPHDSTRKPEIRHVEGDSVALTFAETTLDFNDLSANHPRKCENFYPLVPPLGNAVKESDYVTLPVFSVQVTYFPNSGISIGLTNHHSLSDANTRFGFLKAWASVCETGEDQPFLKNGSPPVFDRVVVNPQLYENRLNQTRLGTFYQAPSLVGSSSDRVRATFVLARTHISGLKKQVLTQLPMLEYTSSFTVTCGYIWSCIVKSLVNMGEKKGEDELEQFIVSVGCRSRLDPPLPENYFGNCSAPCIVTIKNGVLKGENGFVMAAKLIGEGISKMVNKKGGILEYADRWYDGFKIPARKMGISGTPKLNFYDI…
Gt5AT	Q9ZWR8	Gentiana triflora	BAHD	1	Y	Fujiwara et al., 1998	MEQIQMVKVLEKCQVTPPSDTTDVELSLPVTFFDIPWLHLNKMQSLLFYDFPYPRTHFLDTVIPNLKASLSLTLKHYVPLSGNLLMPIKSGEMPKFQYSRDEGDSITLIVAESDQDFDYLKGHQLVDSNDLHGLFYVMPRVIRTMQDYKVIPLVAVQVTVFPNRGIAVALTAHHSIADAKSFVMFINAWAYINKFGKDADLLSANLLPSFDRSIIKDLYGLEETFWNEMQDVLEMFSRFGSKPPRFNKVRATYVLSLAEIQKLKNKVLNLRGSEPTIRVTTFTMTCGYVWTCMVKSKDDVVSEESSNDENELEYFSFTADCRGLLTPPCPPNYFGNCLASCVAKATHKELVGDKGLLVAVAAIGEAIEKRLHNEKGVLADAKTWLSESNGIPSKRFLGI…
GmIF7MaT	A7BIC10	Glycine max	BAHD	1	Y	Suzuki et al., 2007	MAETPTLRIHEVCPISPPQETPSTTIPFTFFDVLWLRLPPVERLFFYSFPNPTTTSSFFDTTILPNLKHSLSLTLHHFPPLAGTITWPLHTPLPLITYTPGNSIPFRIAESNADFNTLSSNLSEVNNHRRNLIPHLPTSHEEASVLALQLTHFPNQGYSIGITSHHAALDGKSSTLFMKSWAHICSYLNTSPEEPLLFSLPKHLTPSFDRSVIRDPLGIGEIYAKSWTSFGGATNDRSLNVWDTLGGNQTDLVKGLFELTPLDIKKLKKLAESKFVVGDNKKKVRVTSFTVTCAYLLSCAVKAEQPNCERVPFVFNVDCRARLDPPIPETYFGNCVVALLASAKREELLGEEAFFKSVIGISEELNGLEGDVLNGADKWIPKIQSVVSETPRLFSVAGS…
Lp3MaT1	Q6RFS5	Lamium purpureum	BAHD	1	Y	Suzuki et al., 2004	MNNSAKKVNVLEHSGVAPAAAADEVAEQRLPLTYFDVLWLYFHPIKRLLFYQHPCSATHFLQTIIPNLKNSLSQTLRRYPPLAGHLFYPLDSGFPELRYLPGDSVTVTFAESTEAFDFNYLTGDQARVADEFHHFVPDLPQHKIDSDSGFRIIPLLAIQVTLFPETGISVGFTNNHVAGDASSIVGFIKAWSSSSKLGHFAENLDRPLYDRSVIKDPSGKRANIFWNQMRAQIWPTRSNPPSNRVRKTFVLQSKDIKTLKDLVLAREANFSYLSSFTVTIAHVWACLAKSSAEAGEEVEDAEPEYFGVAVDARSRLDPTVPATYFGNCITLAAAESRRGEMKGKDGFFVAAELIGDVMSKKVNKKGELMRDADELLVKYAPLFSKRFYGVSGSPKFDLY…
MtMaT1	B4Y0U0	Medicago truncatula	BAHD	1	Y	Yu et al., 2008	MASNNNSNIKVHDHFKVVPPSSTKTTSIPLTFFDIFWLRFHPVERVFFYTLPNSQSHPSFFFQTIVPNLKSSLSLTLQHFLPLAGNIVWPSDSSKPIIQFDPNDDGVSLIIAESDSDFNHVVENSPHEASLSRSFIPHLESSDSFASIMSLQITLFPNSGFSIGISTHHAVLDGKSSTMFVKAWAYLCKKAIERDESPTLLSEFEPSFNREVIKDPNGNNVMDLVSTLFPSEKGNDRSLKIFPFEPQLEDSVRATFKLKHEDLDKIKQRVLSTWEIFDTKESKPQTLSSFVITCAYSLVCVAKAIHGAHNDKEKFSFVFSVDCRARLEPTIPNNYLGNCVWAYFIDTQPLDFIKEDGVFLVAKSIYEKIKMINEKGFLEGEINDMFNKIISLSSEGFEF…
MtMaT2	B4Y0U2	Medicago truncatula	BAHD	1	Y	Yu et al., 2008	TTPLTYFDIFWLRFHPVERVFFYALPNSHSHPSFFFKKLVPILKSSLSLTLKDFLPLAGNIVWPLESQEPIIQYTPNDGVSLIIAESDVDFNHVIENSPHDASLSRCFVPHLESTNSFASIISVQITLFPESGFSIGISTHHAALDGKSSTMFIKAWAYLCNKTIETEELPTLLPELKPLLDREIIKDNGLGDKFTKNWTEIITMMFPNEKGNERSLKILPFEPKLEDYVRSTFKLTREDLNKIKQMVLSKWELLDTNELTSKPPTLSSFVLTCAYSLVCLAKAIHGVEKEKEKFGFAFTVDCRARLEPPLPNNYFGNCVWGHLVDTKPLDYINEDGVFLVAKCIHEKIKMINEKGVLDGVSDMFDKFASLASEKLEMMGVAGSNRFGVYEIDFGWGRP…
MtMaT3	B4Y0U1	Medicago truncatula	BAHD	1	Y	Yu et al., 2008	MASLNKHIKIHEQCKVSPSSSSTQLSLPLTFFDYIWLRFHPVERIFFYTLPSSHSHPTFFFENLVPKLKSSLSLTLQHFLPLAGNIVWPSDSPKPFLQFNPNDDGVSLLLAQCDDDDVSFDKILEHNSPQEASLSRSFVPHLESSDSFASIISIQITLFPKNGFSIGISTHHAVLDGKSSTMFIKAWSSICKSLEEETQSLNLEPLLEPFLERELIEDPNDFENSFINTWNRISSHFDKSSVKSIKIMSSMFQPIIKDAVRETFELTREDLEKINKRVFSKWNNIEDGAQEKEQEQPKKLSTFVLTCAYVSVCIAKAIQQSESDKKQKFSIGFPVDCRSRLVPPIPKNYCGNCVSNHIVDTEPYDFTKEDGVVIVAKKIYGKTQEMDKGFLDGIETMMY…
MtMaT4	F4ZG53	Medicago truncatula	BAHD	1	Y	Zhao et al., 2011	MAFNKNNIKIHEHFKVVPSSSTQTTTIPFTFFDIFWIKFHPIERIFFYTLPNSQSHPSFFFQKLVPILRSSLSLTLQHFLPLAGKIVWPSESQQPKIQYTTNDGVSLLIAESDADFSHVIENSPHEASLSRSFLPHLESTDSSASIISIQITLFPKSGFSIGISTHHAGLDGKSSTMFMKAWAYLCHKIIETKEESPTLLPELEPLFDREVIKDPNELGVTFTNSWTEIISTIFPSEKGNEHSLNILHFEPKLEDSVRATFNLTREDLNKIKQMVLSKWEFYDTNESYSKPQTLSSFVLTCAYSLVCYAKAIHRADMEKEKFSFAFTVDCRARLEPPIPSNYFGNCVWGNFISTQPLDFIKKDGVFLVAKCIYEKIKMINENGVLEGAINDGYDKYNYL…
MtMaT5	F4ZG54	Medicago truncatula	BAHD	1	Y	Zhao et al., 2011	MSTIPFILKVIEHCKITPPINTTQTVSSLPLTFFDIPWLLFSPSQPLFFYEFPHSISHFTTTIVPKLKQSLSLTLQHYFPFSGTFVPSLDLTEPQLEFTLNNSVSFTVAESNSDFEHLCSDYSRDVNEFHPLVPKLQQIFSFEVKEFPLLAIQITSFPNYGFSIGLAFHHVVADGRTFHNFIKTWSSYCSSSTFEDSSSLIKSLPLYDRSVIIDTNDLHEVFLKDWRKRRLVLNAKDSRESKVDSSNMTRATFLMSLTQMEKIKKIIVESCKEKKTSQPLHLSSYVLTSAFLWICLLKTQQEFINEKVVCEDVTHFGFIAGGITRLEYQVPKNYFGNCVGFGRVSLTKKDLLGEDGIVVAAKEIGSTIKKLDASIFGEGKKWILDWEMLHGSEEHVHVT…
MtMaT6	F4ZG55	Medicago truncatula	BAHD	1	Y	Zhao et al., 2011	MGKPIGAEHKLIEQTLVFPATRTATTTYLPLTFLDLHFAGPIYAKRLFFYPFPHSTNHFCKTTLPSLKQSLSCALQHFFPLAGNLISPPPPQKPFIRCTEEDSVFFTIVESSSDFNHLSNKHHLKNLKENNHLAPILTHKTRVEDINDIENDTFTLPLLALQVSVFPNHGVCIGITYCHVMDGNSCNHFMKSWSFIHQGGDAAELKSLPCFDREVLKDPRGLEDLILRDYFFTRKSWKFRLIAQSQSTGEHEDSFKVIIAFGKEEIEGMKKWVLNQWKKNDNNEINVPKFISKFVVTSAFVWASMVEAMHKNDDGGDDDDEKDEYFCFTCDCRDRLGYSIPEGYFGNCVVSKSATMKRKDMKGIDSFVDVVKVIEKAVNEIKNEPLKKLEDWFELSKTM…
NtMAT1	Q589Y1	Nicotiana tabacum	BAHD	1	Y	Taguchi et al., 2005	MASVIEQCQVVPSPGSATELTLPLTYFDHVWLAFHRMRRILFYKLPISRPDFVQTIIPTLKDSLSLTLKYYLPLAGNVACPQDWSGYPELRYVTGNSVSVIFSESDMDFNYLIGYHPRNTKDFYHFVPQLAEPKDAPGVQLAPVLAIQVTLFPNHGISIGFTNHHVAGDGATIVKFVRAWALLNKFGGDEQFLANEFIPFYDRSVIKDPNGVGMSIWNEMKKYKHMMKMSDVVTPPDKVRGTFIITRHDIGKLKNLVLTRRPKLTHVTSFTVTCAYVWTCIIKSEAATGEEIDENGMEFFGCAADCRAQFNPPLPPSYFGNALVGYVARTRQVDLAGKEGFTIAVELIGEAIRKRMKDEEWILSGSWFKEYDKVDAKRSLSVAGSPKLDLYAADFGWGR…
Sc3MaT	Q84LA6	Senecio cruentus	BAHD	1	Y	Suzuki et al., 2003	MDSIPCLNILEHARISAPSGTIGHRSLSLTFFDITWLLFPPVHHLFFYDFPHSKSHFMDTIVPRLKQSLSVTLQHFFPFASNLIVFPNTDGSGFNKKPEIKHVEGDSVVVTFAECCLDFNNLTGNHPRKCENFYPLVPSLGNAIKLCDCVTVPLFSLQVTFFPGSGISLGMTNHHSLGDASTRFNFLKGWTSIIQSGVDRSFLTKGSPPVFDRLINIPHLDENKLRHTRLESFYKPSSLVGPTDKVRSTFVLTRTNINLLKKKVLTQVPNLEYMSSFTVTCGYIWSCIAKSLVKIGERKGEDELEQFIITIDCRSRLDPPIPTAYFGNCGAPCVPTLKNVVLTSENGYALGAKVIGESICKMIYNKDGILKDAARWHEPFMIPARKIGVAGTPKLNLYD…
Pf3AT	Q9MBC2	Perilla frutescens	BAHD	1	Y	Yonekura-Sakakibara et al., 2000	VIETCRVGPPPDSVAEQSVPLTFFDMTWLHFHPMLQLLFYEFPCSKQHFSESIVPKLKQSLSKTLIHFFPLSCNLIYPSSPEKMPEFRYLSGDSVSFTIAESSDDFDDLVGNRPESPVRLYNFVPKLPPIVEESDRKLFQVFAVQVTLFPGRGVGIGIATHHTVSDAPSFLAFITAWSSMSKHIENEDEDEEFKSLPVFDRSVIKYPTKFDSIYWRNALKFPLQSRHPSLPTDRIRTTFVFTQSKIKKLKGWIQSRVPSLVHLSSFVAIAAYMWAGITKSFTADEDQDNEDAFFLIPVDLRPRLDPPVPENYFGNCLSYALPRMRRRELVGEKGVFLAAEVIAAEIKKRINDKRILETVEKWSPEIRKALQKSYFSVAGSSKLDLYGADFGWGKARKQE…
Pf5MaT1	Q8W1X1	Perilla frutescens	BAHD	1	Y	Suzuki et al., 2001	MTTTLLETCRILPPPTDEVSIPLSFFDMKWLHFHPLRRLLFYDHPCSKPQFLDAIVPHLKQSLSLTLKHYLPVAGNLLYPSSNTDQKPRLRCVAGDSVPLTIAESTTDFDMLTGNHARDADQFYDFVAPMPPIAEEFECKIVPVFSLQVTLFPGRGICIGLSNHHCLGDARSVVGFVLAWASINKFGGDEEFLSENGESLPIFDRSLIKDPLEIDTIFWKVLRNIPLKPSSFPLPTNRVRATFVLSQSDIKRLKHLANNNLVQPSSFVVAAAYIWSCMVKSGDGGEANAPELFVIPADARGRTNPPVPANYFGNCIVGGVVKVEHEKMAGNEGFVIAAEAIAGEIKNKMNDKEEILKGAENWLSEIWKCMGMSVLGISGSPKFDLSNADFGWGKARKLE…
Ss5MaT1	Q8W1W10	Salvia splendens	BAHD	1	Y	Suzuki et al., 2001	MTTTTTILETCHIPPPPAANDLSIPLSFFDIKWLHYHPVRRLLFYHHPSSKSQFLHTIVPHLKQSLSLALTHYLPVAGNLLYPSNTEKFPQLRYAAGDSVPVTIAESNSDFESLTGNHTRDADQFYDLLPPIPPIEEESDWKLINIFAVQITLFPGEGICIGFSNHHCLGDARSIVGFISAWGEINGIGGYEGFLSNHSDSLSLPIFDRSFINDPNKIDAIFWKVLRNIPLKTASFPLPTNRVRSTFLLRRSDIEKLKTATKSPASSFVAAAAFVWSCMVKSGDKSDENAPELFIIPADARGRVDPPIPENYFGNCIVSSVAQVERGKLAAEDGFAVAAEAIGGEIEGKLKNRDEILRGAENWMSDIFKCFGMSVLGVSGSPKFDLLKADFGWGKARKL…
Ss5MAT2	Q6TXD3	Salvia splendens	BAHD	2	Y	Suzuki et al., 2004	MNINQINTKLIKPITPTPQNLKNYHISFLDQHVVKKYIAVVLYYQSAPDNGRLEDSLAETLVHFYPLAGRYIKTDLTVDCSDQGAEFIEAEARGDVRVTDLIGKTDTIHLCPEQYFGLDEGVDDPLLSIQVTRFSCGGATIAVSVSHRVFDVSSLETFLSAWSSASKTGGGVAPVIPSFALASLLPNKDEKFGLDSNKCQGKEQKIAVKRLLFEKRALTRLTSERTSGVRAACAVIAKALIRLDRTTHGKSRDFVVFQPINMRGRTGVPSPKNACGNMSFGSFTRRVSAKEEVGIGELVGLIGDGVRRGIAEYTEILCPDRDGRDVIIHVRNKNIKEVFKSETFVVSFTDWSKFGFYEVDFGWGRPIWSGVGPQRPRGNQTIMMRSKEGDGIEAWVHLN…
Vh3MaT2	Q6RFS6	Verbena hybrida	BAHD	1	Y	Suzuki et al., 2004	MATIPKPATVLERCRVAPAPPPNGSDAAEHPQTLPLVFSDMVWLHFHPTQRLLFYKFPCSKDHFIEHIVPNFKKPLSQALKHFLPFAGNLIYEIDSGNIPELQYRPGDSVPVTVAESNEASDFDYLSGDRPRDAGEFYAFFPDFPPDKIESGWKKIPLLAVQITLFPDTGICIGFNNNHIVGDASSVVGFIKAWSSICRHGGDEEFSSATHLHPFYDRSVIKDPTGLLNNYWNQMKHVKIESPPLNFPTNKLRATYILQKSDIQNLRNLVQAQKQDLVHLSSFTITTAYVWTCLAKSSAAAGEEVAADETEYFVFAVDARQRINPPAPATYFGNCVVPAFAESTHSELKGKNGFLTAVGLVGDVISKKANNKDEILRGADEWLAKLGGMIGKRLFGVAG…
Vv3AT	D7TU67	Vitis vinifera	BAHD	2	Y	Rinaldo et al., 2015	MEVKILSKKLIKPSSPTPSHLRHLTLTPVDRLAPPIKASNIFYYPAKGSNPAVDVERRNRLETSLSEILTRFYPLAGRYVRESHSVDCNDEGVEYLEAEVEGKLSRLLSRRNEVIEQVIQLAGGEFTNSLASVQVTVFACGGVTIGVRIRHSVVDGFTAAHFSSAWATASRESMDKVIWPSFDLASFLPVKDLPMVKPRPPPKIFGADKVMTRRFIFDGANISSLKAAACDPSFKREPSRVEAVTALIWRALMVVSRAKHGRLRTSLASHAMNLREKIVPPLPGICCGNLYTEVPATFMADSGKTELPNLKDLVGLLREVKFKESVSREDVLLTVIKSTNELHEALGKEDIDVYNFTSWCRFPFYGNDFGWGNPAWMTRCHTPVEMISLQDTECGDGIE…
AtSCP30	At4g15100	Arabidopsis thaliana	SCP	2	N	Mugford et al., 2009	MDNHTKSFSSLLISLWFTALLILVEMVSCARQHRRSFLAKEADLVTNLPGQPDVSFKHYAGYVPVDKSNGRALFYWFFEAMDLPKEKPLVLWLNGGPGCSSVGYGATQEIGPFLADTNEKGLIFNPYAWNKEVNMLFLESPVGVGFSYSNTSSDYLNLDDHFAKKDAYTFLCNWFEKFPEHKGNEFYIAGESYAGIYVPELAELVYDNNEKNNDLSLHINLKGFLLGNPDISNPDDWRGWVDYAWSHAVISDETHRNINRLCNFSSDDVWNNDKCNEAIAEVDKQYNEIDIYSLYTSACKGDSAKSSYFASAQFKTNYHISSKRMPPRRLAGYDPCLDDYVKVYYNRADVQKALHASDGVNLKNWSICNMEIFHNWTYVVQSVLPIYQKLIAGGLRIWV…
AtSCP31	At1g11080	Arabidopsis thaliana	SCP	2	N	Mugford et al., 2009	MDNYQTKNISNLLTSLCFTTLLILAPVVICTRQHRFDSPKRSLLANEQDLVTGLPGQPDVSFRHYAGYVPVDESNGRAMFYWFFEAMDLPKEKPLVLWLNGGPGCSSVGYGATQEIGPFLVDTNGNGLNFNPYAWNKEANMLFLESPVGVGFSYSNTSSDYQKLGDDFTARDAYTFLCNWFEKFPEHKENTFYIAGESYAGKYVPELAEVVYDNNNNNKKNGSSFHINLKGILLGNPETSDAEDWRGWVDYAWSHAVISDETHRIITRTCNFSSDNTWSNDECNEAVAEVLKQYHEIDIYSIYTSVCIGDSARSSYFDSAQFKTNSRISSKRMPPRLMGGYDPCLDDYARVFYNRADVQKSLHASDGVNLKNWSICNMEIFNNWTGSNPSVLPIYEKLI…
AtSCP32	At1g61130	Arabidopsis thaliana	SCP	2	N	Mugford et al., 2009	MMNISNVSIALYLCTLFAFVSSDSPEAMRDLVTNFPGQPKVSFRHYAGYVTVNIISGRALFYWFFEAMTHPNVKPLVLWLNGGPGCSSVGYGATQEIGPFLVDNKGNSLKFNPYAWNKEANILFLESPAGVGFSYSNTSSDYRKLGDDFTARDSYTFLQKWFLRFPAYKEKDFFIAGESYAGKYVPELAEVIYDKNKDNENLSLHINLKGILLGNPLTSYAEDWTGWVDYAWNHAVVSDETYRVIKQSCNFSSDTTWDVKDCKEGVDEILKQYKEIDQFSLYTPICMHHSSKVDSYANYKTTIPRLFDGFDPCLDDYAKVFYNRADVQKALHATDGVHLKNWTICNDDILNHWNWTDSKRSVLPIYKKLIAGGFRVWVYSGDTDGRVPVLSTRYCINKL…
AtSCP33	At3g17180	Arabidopsis thaliana	SCP	2	N	Mugford et al., 2009	MNLTLPMKKQKFLLIISLLILLSLLHQDYHIEAQNSDKVVNLPEQPLNPKISHFSGYVNVNQENTRSLFFWFFEALSESPSTRPLVLWLNGGPGCSSIGYGAASELGPFRVVENGTSLSFNQYSWVQEANMLFLESPVGVGFSYTNSSSDLENLNDAFVAEDAYNFMVAWFARYPQYKSRDFFIAGESYAGHYSPQLAELIYDRNKVQPKDSFINLKGFIVGNPLTDDEYDNKGILEYAWSHAVISDHLYDSAKHNCDFKSSNWSEPCNVAMNTVFTKYKEIDIYNIYAPKCISNSSSGASYLGFGVNDKSPAVKDWFKRVRWFEGYDPCYSNYAEEYFNRVDVRLSLHATTRNVARWKVCNDSILQTYHFTVSSMLPTYSKLIKAGLKIWVYSGDADG…
AtSCP35	At5g08260	Arabidopsis thaliana	SCP	2	N	Mugford et al., 2009	MKKNALWLLCILVLPAIACGRKPEKKVTISSSGRKEDDLVTGLPGQPPVNFKHYAGYVNLGPEQKQKALFYWFFEAQQNSSRRPLVLWLNGGPGCSSIAYGAAQELGPFLVHDNGGKLTYNHFSWNKEANMLFLEAPVGVGFSYTNNSMDLQKLGDEVTASDSLAFLINWFMKFPEFRSSEFYISGESYAGHYVPQLAEVIYDRNKKVTKDSSINLKGFMIGNAVINEATDMAGLVDYAWSHAIISDEVHTSIHGSCSFEEDTTNKTEQCYNNFKGFMDAYNDIDIYSIYTPVCLSSLLSSSPRKPKIVVSPRLLTFDDLWDKFPAGYDPCTESYAENYFNRKDVQVALHANVTNLPYPYSPCSGVIKRWSDAPSTMIPIIQKLLTGGLRIWIYSGDTD…
AtSCP34	At5g23210	Arabidopsis thaliana	SCP	2	N	Mugford et al., 2009	MGSHSVEFSVLVLFLVSFLLGSTSAEKLCSDNDGDNGCFRSRVLAAQRADRVKELPGQPPVKFRQYAGYVTVNETHGRALFYWFFEATQNPSKKPVLLWLNGGPGCSSIGFGAAEELGPFFPQNSSQPKLKLNPYSWNKAANLLFLESPVGVGFSYTNTSRDIKQLGDTVTARDSYNFLVNWFKRFPQYKSHDFYIAGESYAGHYVPQLSELIYKENKIASKKDFINLKGLMIGNALLDDETDQKGMIEYAWDHAVISDALYEKVNKNCDFKQKLVTKECNDALDEYFDVYKILDMYSLYAPKCVPTSTNSSTSHSVAGNRPLPAFRSILRPRLISHNEGWRRMAAGYDPCASEYTEKYMNRKDVQEALHANVTNISYPWTHCSDTVSFWSDAPASMLP…
AtSCP25	At3g02110	Arabidopsis thaliana	SCP	2	N	Mugford et al., 2009	MAMAKLAIFTTLMAILVMTSQGRIPTEGGEKEAEADRITSLPGQPNVTFEQFSGYVTVDKLSGRSLFYWLTEASDLPLSKPLVIWLNGGPGCSSVAYGASEEIGPFRISKGGSGLYLNKFAWNSISNLLFLEAPAGVGFSYTNRSSDLFNTGDRRTAKDSLQFLIQWLHRFPRYNHREIYITGESYAGHYVPQLAKEIMNYNKRSKNPLNLKGIMVGNAVTDNHYDNLGTVSYWWSHAMISDRTYHQLISTCDFSRQKESDECETLYSYAMEQEFGNIDQYNIYAPPCNKSSDGGGSYNGSSGRRSMRLPHLPHSVLRKISGYDPCTERYAEIYYNRPDVQKALHANTTKIPYKWTACSEVLNRNWNDTDSTVLPIYREMIAGGIRVWVFSGDVDSVVP…
AtBRS1	At4g30610	Arabidopsis thaliana	SCP	2	N	Mugford et al., 2009	MARTHFIFLLLVALLSTTFPSSSSSREQEKDRIKALPGQPKVAFSQYSGYVNVNQSHGRALFYWLTESSSPSPHTKPLLLWLNGGPGCSSIAYGASEEIGPFRINKTGSNLYLNKFAWNKDANLLFLESPAGVGYSYTNTSSDLKDSGDERTAQDNLIFLIKWLSRFPQYKYRDFYIAGESYAGHYVPQLAKKINDYNKAFSKPIINLKGFLVGNAVTDNQYDSIGTVTYWWTHAIISDKSYKSILKYCNFTVERVSDDCDNAVNYAMNHEFGDIDQYSIYTPTCVAAQQKKNTTGFFVRMKNTLLRRRLVSGYDPCTESYAEKYFNRPDVQRAMHANVTGIRYKWTACSDVLIKTWKDSDKTMLPIYKELAASGLRIWIFSGDTDSVVPVTATRFSLS…
AtSCP23	At2g24010	Arabidopsis thaliana	SCP	2	N	Mugford et al., 2009	MARIHLIIILLVISSTSSSSSSLREQEEDMIKALPGQPQVGFSQFSGYVTVNESHGRSLFYWLTESPSSSHTKPLLLWLNGGPGCSSIGYGASEEIGPFRINKTGSNLYLNKFTWNTEANILFLESPAGVGFSYTNTSSDLKDSGDERTAQENLIFLIKWMSRFPQYQYRDFYIVGESYAGHYVPQLAKKIHLYNKAFNNTPIINLKGFMVGNGDMDKHYDRLGAAMYAWSHAMISDKTYKSILKHCSFTADKTSDKCNWALYFAYREFGKVNGYSIYSPSCVHQTNQTKFLHGRLLVEEYEYDPCTESYAEIYYNRPDVQRAMHANLTSIPYKWTLCNMVVNNNWKDSEFSMLPIYKELTAAGLRIWVFSGDTDAVVPVTGTRLALSKLNLPVKTPWY…
AtSCP22	At2g24000	Arabidopsis thaliana	SCP	2	N	Mugford et al., 2009	MARTHLLFLLFVLLSLATSSTSTKEQEEDRIKALPGQPKVGFSQFSGYVTVNESHGRSLFYWLTESSSHSPHTKPLLLWLNGGPGCSSIAYGASEEIGPFRISKTGCNLYLNNFSWNTEANLLFLESPVGVGFSYTNTSSDFEESGDERTAQENLIFLISWMSRFPQYRYRDFYIVGESYAGHYVPQLAQKIHEYNNAYKNPVINLKGFMVGNPEMDKNNDRLGTITYWWSHAMISDASYNRILKNCDFTADRFSKECDSAIYVAAADFGDIDQYSIYTPKCVPPQDQTNQTKFEQMMQMHTTKRFLEDQYDPCTENYAEIYYNRPEVQRAMHANHTAIPYKWTACSDSVFNNWNWRDSDNSMLPIYKELIAAGLRIWVYSGDTDSVIPVTATRYSLGK…
AtSCP40	At3g63470	Arabidopsis thaliana	SCP	2	N	Mugford et al., 2009	MRKGQGYSYSVIASVLVLLCVVVSRIECSSQVHALSRLYLSKRGVGGSSTMDTSHFKAVKDLKPSSLRSAANQEGLRKRDLIRRLPGQPPVSFDQYGGYVTVNESAGRSFFYYFVEASKSKDSSPLLLWLNGGPGCSSLAYGALQELGPFRVHSDGKTLFRNRYAWNNAANVLFLESPAGVGFSYTNTTSDLEKHGDRNTAADNYIFLVNWLERFPEYKGRDLYIAGESYAGHYVPQLAHTILLHHRSFFNLKGILIGNAVINDETDLMGMYDFFESHALISEDSLARLKSNCDLKTESASVMTEECAVVSDQIDMDTYYLDIYNIYAPLCLNSTLTRRPKRGTTIREFDPCSDHYVQAYLNRPEVQAALHANATKLPYEWQPCSSVIKKWNDSPTTVI…
AtSCP39	At3g52020	Arabidopsis thaliana	SCP	2	N	Mugford et al., 2009	MGELQDWSVTTCLLLLLFQASQIHCTSQTHVLNRLLYRSKRGFGSSVDTNHLNAIRHLSVSSPQNTSGVNQQEQKERDLIENLPGQPSVSFRQYGGYVTVNESAGRSLYYYFVEATKTKKSLPLVLWLNGGPGCSSLYGAFQELGPFRIYGDGKTLYTNPYSWNNVANILFLESPVGTGFSYTNTESDLENPGDMKAAADKYIFLVKWLERFPEYKGREFYIAGESYAGHYVPQLAQTILVHNKNQNFINLRGILIGNPTLNDIVETTGSFDYLVSHALLSQDSLLSYKENCATDTPKMEVDCIALSMKIDDDIKKMNLYNILTPTCINATLTPLTNQSKECTTVLQYEPCGMQYIAAYLNREDVQRSMHVTKLPHTWMLCNEATGFNWNQTDYSASML…
AtSCP38	At2g05850	Arabidopsis thaliana	SCP	2	N	Mugford et al., 2009	MGKQQDWSVTACIFLSLSLASQIHCSSQTHFPSHKGGAGLSGDTSHFNSVSRENVLSLKEKDLIEKLPGQPSGISFRQYGGYVAVNEPATRFLYYYFVEAIKPSKSTPLVLWFNGGPGCSSVGFGAFEELGPFRVHSDGKTLYRNPYSWNNEANMLFFEGPISVGFSYSSTPFDWEIFGEQADKLTAEDNYMFLVNWLERFPEYKGRDVYISGQSYAGHYIPQLAQIILHRNNQTFINLRGISIGNPGLDLLIEADNENKFILSHGLVSQKDFEEYSKVCDFANYDMDECPKIMPKFSIEHNKHLDVYNIYAPVCLNSTLSSEPKKCTTIMEVDPCRSNYVKAYLNSENVQEAMHANTTKLPYEWKACNHYLNSVWIDADKDASMVPILHDLMGEGVRV…
AtSCP37	At3g52010	Arabidopsis thaliana	SCP	2	N	Mugford et al., 2009	MVKQQDWSVTTCVLLFLFLASQIHCRSGIHVSKRLEGSKQGDGKSGDTSFNVLRRVLSPKEKDLIKKLPGQPSGVSFRQYGGYVPVNEPSSRFLYYYFVEAIKPNTSTPLVIWFNGGPACSSLGGAFLELGPFRVHSGGRKLFRNPYSWNNEANVLFLESPVTTGFSYSSNPIDLEELGEKGDKATAEDNYIFLMNWLERFPEYKGRDIYIAGQSYAGHYVPQLAQIIIHRNKKTLVNLRGILIGNPSLLTSIQDPYGYEFMLSHGLMSQQQMDNYNQFCLRDDLYDNDKCALSVKTIDDAKKHLDTYNIYAPVCLNSTLSRISKKCTTVLEVDPCSKDYLKAYLNRKKVQKAIHANTTKLPYEWTSCNNELTENWSENDRDTPMIPILHELMGEGVRV…
AtSCP36	At3g52000	Arabidopsis thaliana	SCP	2	N	Mugford et al., 2009	MGKRQDWSVTACIFLFLSLASQIHCRSHIPFPSPKRGVSSSGDTSHFNVIQRESVPSPKDKDLIQQLPGQPSDVTFKQYGGYVAVNKPAGRFLYYYFVETIKPGNTTPLVIWFNGGPGCSSLGGAFKELGPFRVHSDGKTLFRNPYSWNNEANVLFLETPVGTGFSYSNSPINGKQGDKATAEDNYMFLVNWLERFPEYKGRDIYIAGQSYAGHYVPQLAQIILHRNNQTLINLRGILIGNPSLNREIQDDFGYKFMFSHGLISQQQMDNYNKFCTDSDLYDWDKCHLASQKIEAQKTHLDIYNIYAPLCLNSTLSSEPKKCTTIMKADPCSGNYLKAYLNIKEVQEAIHANTTKIPYEWTSCNTKLLWEWNEKDRYVSLTPILQELMGKGVRVMLYNG…
AtSCP28	At2g35770	Arabidopsis thaliana	SCP	2	N	Mugford et al., 2009	MMITKKLYQCMCLLCMVIALLDVVSSDDAKEQKMKDKIISLPGQPPNLNFSQFSGYVTVDPAAGRALFYWLTEAPRPSGTKPLVLWLNGGPGCSSIAYGASEEVGPFRVNPDGKTLRLNLYAWNKVANVLFLDSPAGVGFSYTNTSSDELTVGDKRTGEDAYRFLVRWLERFPEYKERAFYIAGESYAGHYIPELAQLIVNRNKGAKNPTINLKGILMGNPLVDDYNDNKGMRDYWWNHGLISDESYNDLTKWCLNDSILFPKLNCNAALNQALSEFGDIDPYNINSPACTTHASSNEWMQAWRYRGNDECVVGYTRKYMNDPNVHKSFHARLNGSTPWTPCSRVIRKNWKDSPKSMLPIIKNLLQAHLRIWIFSGDSDAVLPLSGTRHSINAMKLKSS…
AtSCP29	At4g30810	Arabidopsis thaliana	SCP	2	N	Mugford et al., 2009	MAKTRGSCCLVNALIAIAFLATAHLCEAGLSQKEQDKVSKLPGQNFNVSFAHYSGFVATNEQLGRALFYWLFEAVEDAKSKPLVLWLNGGPGCSSVAYGEAEEIGPFHIKADGKTLYLNQYSWNQAANILFLDAPVGVGYSYSNTSSDLKSNGDKRTAEDSLKFLLKWVERFPEYKGRDFYIVGESYAGHYIPQLSEAIVKHNQGSDKNSINLKGYMVGNGLMDDFHDRLGLFQYIWSLGFISDQTYSLLQLQCGFESFIHSSKQCNKILEIADKEIGNIDQYSVFTPACVANASQSNMLLKKRPMTSRVSEQYDPCTEKHTTVYFNLPEVQKALHVPPGLAPSKWDTCSDVVSEHWNDSPSSVLNIYHELIAAGLRIWVFSGDADAVVPVTSTRYSID…
AtSCP26	At2g35780	Arabidopsis thaliana	SCP	2	N	Mugford et al., 2009	MARLLLLFFFFLILLHYASCSRHEQEKDRIFHLPGEPNDVSFSHFSGYITVNESAGRALFYWLTESPPSENPESKPLVLWLNGGPGCSSVAYGAAEEIGPFRINPDGKTLYHNPYSWNKLANLLFLESPAGVGFSYSNTTSDLYTAGDQRTAEDAYVFLVKWFERFPQYKHREFYIAGESYAGHYVPQLSQIVYEKRNPAINFKGFIVGNAVIDDYHDYVGLFEYWWAHGLISDLTYHNLRITCEFGSSEHPSSKCTKAMEAADLEQGNIDPYSIYTVTCKKEAAALRSRFSRVRHPWMWRAYDPCTEKYSGMYFNSPEVQKAMHANITGLAYPWKGCSDIVGEKWADSPLSMLPIYKELIAAGLRIWVFSGDTDSVVPITGTRYSIRALKLQPLSKWY…
AtSCP27	At3g07990	Arabidopsis thaliana	SCP	2	N	Mugford et al., 2009	MDYSFLLIILLLTISTSCCAAPSSYVEEQLRDRISNLPGQPSNVDFRQYSGYVTVHEERGRALFYWLVESPLARDPKSRPLVLWLNGGPGCSSVAYGAAEEIGPFRVGSDGKTLHSKLYAWNKLANLLFLESPAGVGFSYSNTTSDLYTTGDQRTAEDSYIFLVNWFERFPQYKHREFYIVGESYAGHFVPQLSKLVHERNKGFKNPAINLKGFMVGNAVTDDYHDYIGTFEYWWNHGLISDSTYHQLKTACYSVSSQHPSMQCMVALRNAELEQGNIDPYSIFTKPCNSTVALKRFLKGRYPWMSRAYDPCTERYSNVYFNRLDVQKALHANVTRLSYPWKACSDIVGSYWDDSPLSMLPIYKELITAGLKIWVFSGDTDAVVPITATRYSVDALKLA…
AtSCP46	At2g33530	Arabidopsis thaliana	SCP	2	N	Mugford et al., 2009	MPRLQCLTMATSLILLLQALSLVSSTILSRADRITRLPGQPRVGFQQYSGYVTIDEKKQRALFYYLAEAETKPISKPLVLWLNGGPGCSSLGVGAFSENGPFRPKGSILVRNQHSWNQEANMLYLETPVGVGFSYANESSSYEGVNDKITAKDNLVFLQKWFLKFPQYLNRSLFITGESYAGHYVPQLAQLMIQYNKKHNLFNLKGIAIGNPVMEFATDFNSRAEYFWSHGLISDPTYKLFTSSCNYSRFLSEYHRGSVSSMCTKVLSQVGIETSRFIDKYDVTLDVCIPSVLSQSKVVSPQPQQVGETVDVCLEDETVNYLNRRDVQKALHARLVGTRKWTVCSDVLDYEVLDVEVPTINIVGSLVKAGVPVFVYSGDQDSVIPLTGSRTLVKRLAEE…
AtSCP45	At1g28110	Arabidopsis thaliana	SCP	2	N	Mugford et al., 2009	MSPLQWLTISFALIIFHSLTVSSSVLSHSDRVTRLPGQPRVGFQQYSGYVTVDDKKQRALFYYFAEAETNPSSKPLVLWLNGGPGCSSLGVGAFSENGPFRPKGPILVKNQHSWNQEANMLYLETPVGVGFSYSTQSSHYEGVNDKITARDNLVFLQRWFLKFPHYLNRSLFITGESYAGHYVPQLAELMIQYNKKHHLFNLRGIAIGNPVLEFATDFNSRAEYFWSHGLISDSTYKMFTSYCNYSRYVSEYYRGSMSSMCSKVMSQVSTETSRFVDKYDVTLDVCIPSVLSQSKVVSPNQVGESVDVCVEDETVNYLNRRDVQEALHARLIGVREWTVCSNVLDYQLLDVEIPTINIVGSLVKAGVPVLVYSGDQDSVIPLTGSRTLVSRLAKQLGLR…
AtSCP44	At1g43780	Arabidopsis thaliana	SCP	2	N	Mugford et al., 2009	MVGGKWRFLEVAVVVMVLQWSCDYNGNLAEGFPVQDLVTKLPGQPEVAFRQFAGYVDIDVKAGRSLFYYFVEAEKQPHSKPLTLWLNGGPGCSSIGGGAFTELGPFYPTGDARGLRRNPKSWNKASNLLFVDSPAGVGWSYSNTTSDYTTGDESTAKDMLVFMLRWLEKFPQFKTRNLFLAGESYAGHYVPQLADVILEYNAQRSNRFKFNLKGIAIGNPLLKLDRDVPAIYEFFWSHGMISDELGLTIMNQCDFEDYTFTDSHNISKLCEAAVNQAGTIITQYVNYYDILLDVCYPSLFEQELRLKKMGTRMSFGVDVCMSFEEQLYLNLPEVQKALHANRTKLPYEWSMCSSLLNYKYTDGNANMLPILKRIVKSKVPVWVFSGDEDSVIPLLGSRT…
AtSCP41	At5g42230	Arabidopsis thaliana	SCP	2	N	Mugford et al., 2009	MAIVSLRDVAMVMVTVQVFARGYPETDLVVRLPGQPKVVFRQYAGYVDLDLNAGRSLFYYFVEAEKHPDTKPLTLWLNGGPGCSSVGGGAFTELGPFYPTGYGRGLRINSMSWNKASNLLFVDSPAGVGWSYSNRSSDYNAGDKSAASDMLVFLLRWFDKFPELKSHDLFLTGESYAGHYIPQLADAILSYNSRSSGFKFNIKGIAIGNPLLKLDRDIPAVYEFFWSHGMISEVVGRTIKIQCDFSHYTYAYPHNVSDACNDAIREAGDITTEYVNTFDVLPDLCYPSIALQELRLKQMATKMSMGVDVCMNYERQFYLNIPEVQMALHANRTNLPYSWSLCSNLLNYSAIDVNTNMLPTLKRIIQNKIPVRIFSGDQDSVVPFLGTRTIVGELANDLN…
AtSCP42	At5g42240	Arabidopsis thaliana	SCP	2	N	Mugford et al., 2009	MASVSWRAVAVAMVVVLLSLQWFAKGYPEEDLVVRLPGQPTVGFKQYAGYVDVDVKAGRSLFYYYVEAVKQPDSKPLTLWLNGGPGCSSIGGGAFTELGPFYPTGDGRGLRVNSMSWNKASHLLFVESPAGVGWSYSNKSSDYNTGDKSTANDMLVFLLRWFEKFPKLKSRDLFLTGESYAGHYIPQLADAILSYNSHSSGFKFNIKGVAIGNPLLKLDRDSPATYEFFWSHGMISDELKLTITSQCDFDDYTFASPHNVSTACNEAISETENIITEYVNNYDVLLDVCYPSIVQQELRLKKMATKMSMGVDVCMTYERRFYFNLPEVQKALHANRTHLPYSWSMCSGVLNYSDIDGNIDMLPILKRIILNKTPIWIFSGDQDSVVPFGGSRTLVRELA…
AtSCP43	At2g12480	Arabidopsis thaliana	SCP	2	N	Mugford et al., 2009	MVSSRAVVMAIMVLVTVQWLVFAEGYPEEDLVARLPGQPNVGFRQFAGYVDVDSENGRSLFYYYVEAVKEPDTKPLTLWLNGGPGCSSVGGGAFTELGPFYPTGDGRGLRLNSMSWNKASNLLFVESPAGVGWSYSNRSSDYNTGDKSTVNDMLVFLLRWFNKFPELKSRDLFLTGESYAGHYIPQLADVILSYNSRSSGFKFNVKGIAIGNPLLKLDRDFAAAYEYFWSHGMISDEVRLTIMNQCDFANPKNMSNACIYAIVESSVLTEYINSYHILLDVCYPSIVQQELRLKKMNALHANRTRLPYEWTMCSNRLNYSGIDGYIDMLPSLKRIIQNQTPVWIFSGDQDSVIPLQSSRTLVRELAEDLNFKTTIPYGAWFHKEQVGGWVTEYGNLLTF…
HvSCPI	P07519	Hordeum vulgare	SCP	2	N	Stehle et al., 2008	MARCRRRSGCTAGAALLLLLALALSGGGGAAPQGAEVTGLPGFDGALPSKHYAGYVTVDEGHGRNLFYYVVESERDPGKDPVVLWLNGGPGCSSFDGFVYEHGPFNFESGGSVKSLPKLHLNPYAWSKVSTMIYLDSPAGVGLSYSKNVSDYETGDLKTATDSHTFLLKWFQLYPEFLSNPFYIAGESYAGVYVPTLSHEVVKGIQGGAKPTINFKGYMVGNGVCDTIFDGNALVPFAHGMGLISDEIYQQASTSCHGNYWNATDGKCDTAISKIESLISGLNIYDILEPCYHSRSIKEVNLQNSKLPQSFKDLGTTNKPFPVRTRMLGRAWPLRAPVKAGRVPSWQEVASGVPCMSDEVATAWLDNAAVRSAIHAQSVSAIGPWLLCTDKLYFVHDAG…
OsSCP38	Os06g51370	Oriza sativa	SCP	2	N	Mugford et al., 2009	MAGRQQLVVVGMVVVMVMMQWTGGAAARHHHHHHHHKKSYEEVFDRQEADRVQRLPGQPAELGFRQFAGYVTVNETHGRALFYWFFEAASDVATKPLVLWLNGGPGCSSLGYGALEELGPLLVNNNDTLIINPESWNKEANLLFVESPAGVGFSYTNTTTDLAHFGDNLTAHDAHAFLVNWLERFPQFKGHDLYIAGESYAGHYVPQLATKILHFNKKKKEHDDDDRIINLKGIMIGNAAIDSSSDDRGLVEYAWDHAVISDEIYAAIKGNCTFPDDGNETDKCNTAWNGFFTAMGDIDIYSLYTPSCTAALNGTTTITNGTRSRFADKVLRLRRGLPYNTYNPCVDYRVIDYLNRGDVQAALHANVSGGIPYSWAPCSDALTNWTDAPPSTLPDIAAL…
OsSCP10	Os02g55130	Oriza sativa	SCP	2	N	Mugford et al., 2009	MATRGRIVAAVASVVVAWLAVAVGVNGGGCEAERDRVEALPGQPPVAFAQYAGYVAVSEASGRALFYWLTEAAAAAAAATKPLVLWLNGGPGCSSIAYGASEEIGPFRIKTNGTGLYLNKYSWNREANLLFLESPAGVGFSYSNTTSDLKTSGDERTAQDALQFLISWMSRFPQYRHRDFYIAGESYAGHYVPQLARKIVEFNKASPYPFINLKGILVGNGVTDNYYDNIGTVTYWWTHAMISDTTYKAIMSSCNFTSANVSRLCNRAMSYAMNHEFGDIDQYSIYTPSCAAAAAANATGRRRGKAAVLRFKDTFLRRRSFGYDPCTETYAEKYYNRPDVQKAMHANITGIPYRWTACSDVLIKTWRDSEFSMLPTYKLLMKAGLRIWVFSGDTDSVVP…
OsSCP43	Os09g28840	Oriza sativa	SCP	2	N	Mugford et al., 2009	MSVEGNSGETEHGGGVREGGGGGEGGEEAAARPEEARTGMRRWRKGAGGETVADREERRRQRGFLTTTVSPLPPSCCSCHPATLPISLIVDDKEGGVRFVFILVPCKCHIDATLDEDKSTRHEDQLIKFMESRALKRLRNRPNKNGPGEDDQWADPGRFSHLATRSVSSPESTKEDDRIAALPGQPCGVNFAQFAGYVTVDRKNGRELFYYFVESPYDASTKPLILWLNGVVLIEFIGPGCSSLGFGAMKELGPFRVNPDGKTLSRNKHAWNNVANVIFLESPAGVGFSYSMNSSDYSDVGDQITAEDTYVFLLNWFNRFPEYKGRDFYIAGESYGGHYVPQIATIVTFINHLFDGNTPFNLRGIFQASKGAKRGGEGCLVVVHDGNNNGRWWLGQVGN…
OsSCP40	Os07g46350	Oriza sativa	SCP	2	N	Mugford et al., 2009	MRTSTSNAALLLLVAAAQCLALLSVAAAAKPRTRQGDYLDRLRGSPSSWASLAEDRGAPAPSPSPSGGRHAAPAAAAVGSKEADRVAGLPGQPAGVGFAQYAGYVTVDAAAGRALFYYLAEADGGAAASSKAPLLLWLNGGPGCSSLGYGAMEELGPFRVKSDGVSLYRNPYSWNNVANVMFLESPIGVGFSYSNTTADYSRMGDNSTAEDAYKFLVNWMERFPEYKGRDFYLAGESYAGHYVPQLAHAILRHSSAAAGGKPSSSPINLKGIMIGNAVINDWTDTKGMYDFFWTHALISDEANDGITKHCNFTDGADANSLCDDATSLADDCLQDIDIYNIYAPNCQSPGLVVSPPVTPSIESFDPCTDYYVEAYLNNPDVQKALHANITRLDHPWSAC…
OsSCP32	Os06g08720	Oriza sativa	SCP	2	N	Mugford et al., 2009	MTTTTTTSAIGSLLVLLLVVVVGGVCSASVGGGGGGGEAWRAEQERDRVARVPGQDFDVGFAQYAGYVAVSEERGASLFYWFFEAADDPASKPLVLWLNGGPGCSSIAYGVAEEVGPFHVNADGQGVHLNPYSWNQVANILFLDSPVGVGYSYSNASDDILNNGDARTANDSLTFLTKWIERFPQYKGREFYVTGESYAGHYVPQLAQAIKRHHEATGDKSINLKGYMAGNALFDDFHDHLGIFQFMWTNGLISDQTYRLLNVFCDYESFVHTSSQCNKILDIASDEAGNIDSYSIFTPTCHASFASSRNKVMKRLHSVGKMGERYDPCTEKHSTVYFNLAEVQKALHVSPIINKSKWETCSDVVNTNWKDCERSVLHIYHELIQYGLRIWVFSGDTDA…
OsSCP1	Os01g06490	Oriza sativa	SCP	2	N	Mugford et al., 2009	MAAAAVLLAAILLALSPLPMSLSAGGGGGGDTGTAEAAADRITALPGQPRVNFSMYSGYVTVDAAAGRALFYWLIEAADPASAPLVLWLNGGPGCSSVGYGASEELGAFRINPDGRSLYLNPYPWNRVANMLFLDSPAGVGYSYSNTTSDLFTAGDNKTAHDSYAFLVNWLERFPQYKYRDFYIAGESYGGHYVPQLSQLVYRNNKDVEKPILNFKGFMVGNAVIDDYHDYVGTFEYWWTHGLISDDTYQKLQVACDFESSAHASEACNKIYEVAEAEQGNIDAYSIYTPTCKKTSFLKRRLIRGNSPWLPRGYDPCTEKYSTKYYNLPEVQKAFHANVTGIPYAWTTCSDDLFYYWKDSPRSMLPIYRELIAAGLRIWVFSGDADSVVPLTATRYSID…
OsSCP24	Os04g32540	Oriza sativa	SCP	2	N	Mugford et al., 2009	MRGAIAAAVCAVLLLLVGGNGGGWSAMAAATMEEDRIVALPGQPNVSFAQYSGYVTVDAARRRELFYYFAEAELDPATKPLVLWLNGGPGCSSVGVGAFSENGPFRPSGNVLVRNEYSWNKEANMLYLESPAGVGFSYSTDPSFYGGVGDSRTARDNLRFLQGWFAKFPQYKGRDLYITGESYAGHYVPQLAQRMVEFNKKEKLFNLKGIALGNPVLEFATDFNSRAEFFWSHGLISDSTYHSFTTVCNYSRYVSEYYHGSLSSACDTVMTQVARETSRFVDKYDVTLDVCVSSVLMQSKSLAPQRGSRELDVCVEDETMGYLNRKDVQEAMHARLEGGVPKWTVCSSVLEYKQLDLQIPTINIVGGLVKSGVPVLVYSGDQDSVIPLTGSRTVVQRLA…
OsSCP	Os10g39560	Oryza sativa	SCP	2	N	Mugford et al., 2009	MKVQTSSPCLLLLLGSLALVTLTLCGPAASARPETGSLDASATAAMELQELDRVMSLPGQPAYSPEFRQYSGYVTTDEYLGKALFYWFLEATDKPDEKPLVLWLNGGPGCSSIGFGQAQELGPFLVKKDVAELELNPYAWNQVANLLFLDSPAGVGFSYTNTSFGKDPPGDNSTAYGSYTFLIRWFQRFPQHKMKEFYIAGESYAGHYVPQLANVIVDQNKIAPKENYINLKGIMIGNAYMDGDTDLLGIVDSAWHHALISDKLYSDFQKFCNFSLVDLSKECNAAIDQFNALYSIIDIYSLYTPRCELGYPNFNSSFAAQIGRTSSRFDFLKIPMGYDPCSQTNSINRAWNDSDMTVLPIVKKLTQSGLRIWIYSGDTDARIPTTSTRYTLKKLGLPI…
OsSCPII-3a	Os03g09190	Oryza sativa	SCP	2	N	Mugford et al., 2009	MMMMNYRALWLWLSVAIVFSVQSCRALAAGEGSKEADKIAALPGQPPDVKLQQYSGYINVNETSGKSLFYYFVEASVDAAHKPLLLWLNGGPGCSSMGIGAFQEIGPFRVDTDGKTLCRNPHSWITAANLLFLESPVGVGFSYAAVKPQEVYSTIGDNMTAHDSHTFLLRWLDRFPEYKTRDLFIVGESYAGHYVPELAVTILDNNLLPHATPIKLKGIAIGNGILEFAAEQTQLYEYLWQHAFISDSAHALITQSCKYPDDHPSALCESARKAAYSRIGNIDIYNIYSSTCHEQKVRPSASKCMDLADPCSQYFVEAYMNQPQVQKTIHANTELKYPWTRCRVYNLDHFGDSPKSMLPYIKAVITGRIRIWIFSGDLDAMVPVTATRQSMERLQLRVA…
OsSCPII-3b	Os03g26920	Oryza sativa	SCP	2	N	Mugford et al., 2009	MSKEAFTLWLFFLLLVHGAFADQAARVLEFSRSRMEMRDDQYTTEHTSQRANHQLYMSSQDGLKEADKVSELPGQPGRAGFDQYAGYVTVNATSGKALFYYFAEATDDPSTKPLVLWLNGGLTCEFYRMTKLYLEISGPGCSSLGDGAMLEIGPFLVNGDNRTLSINRYAWNNVANMLFLESPAGVGFSYSNTTSDYDNTGDTSTAADAYTFLTNWLERFPEYKGRDFFITGESYGGHYIPQLANAILSNNNITNVTIINLKGVAIGNAYLDDSTNTRATIDYYWTHALISKETHLAVQRNCSFNGTYMAQCRNALAEADTEKGVIDPYNIYAPLCWNASNPRQLHGSAINVDPCSRYYVESYLNRPEVQRTLHANTTGLKQPWSGCSNIITPENWKDA…
OsSCPL45	Os11g31980	Oryza sativa	SCP	2	N	Mugford et al., 2009	MQALVSSNRRPLAIVVAAPVLQMLLIAALLHLGSCNGGDRIERLPGQPEVSFGQYAGYVGVDDKGRRALFYYFVEAELDPATKPLVLWLNGGPGCSSLGVGAFSENGPFRPSGQVLVKNEYSWNKEANVIYLETPAGVGYSYSADAAYYQGVDDKMTAMDNMVFLQRWLEKFPQYKGRELYISGESYAGHYIPQLADVMVEFNKKNKIFNLKGIALGNPVLEFTTDFNSRAEYFWSHGLISDSTYRIFTSVCNYSRYVTEYYGGSLTPLCARVMNQVTRETSRFVDKYDVTLDVCLSSVLSQSKILTPHQQVGQRIDVCVEDETVNYLNRKDVQEALHAKLIGVKNWAVCSSVLEYELLNLQIPTINIVGSLVKSGIRVLVYSGDQDSVIPLTGSRTLV…
OsSCPL42	Os11g10750	Oryza sativa	SCP	2	N	Mugford et al., 2009	MAAAVAVVVGCVLLGGVWGFPEEDLVARLPGQPVVGFRQFAGYVDVDEKAGRSLFYYFAEAAEGAAAKPLTLWLNGGPGCSSVGGGAFTELGPFYPRGDGRGLRLNKKSWNKVSNLLFVESPAGVGWSYSNTSSDYNTGDAQTANDMYKFLLGWYKKFPEYRSRGLLLSGESYAGHYIPQLTDVLLTHNEKSNGFKFNIKGVAIGNPLLKLDRDVPATYEYFWSHGMISDEIFLSISHSCDFEDYTFSNPHNESKSCNDAIAEANSIVGDYVNNYDVILDVCYPSIVMQELRLRKYVTKMSVGVDVCMTYERYFYFNLPEVQQALHANRTHLPYGWSMCSDVLNYSNKDGNINILPLLQRIVEHKIPVWVFSGDQDSVVPLLGSRTLVRELAHDMGLHV…
SlSCPI	Q9M513	Solanum lycopersicum	SCP	2	N	Bontpart et al., 2015	MAKKNFVLHYNLLLISLLAFLFLLTEGAPQSALVTQLPGFNGTFNSKHYAGYVNIDESHGKNLYYYFVESERNPSKDPVVLWLNGGPGCSSFDGFVYEHGPFNFDFGKPSGSLPSLHNNPYSWSKVSNIIYLDSPVGVGLSYSGNKSDYNTGDLKTASDSHSFLLKWFEIYPEFLKNPFYISGESYAGIYVPTLASEVIKGIDAGVRPAINFMGYMVGNGVADDIIDGNAIVPFQHGMGLISDDLYEEAVVACHGNFYEPVDSNCSEKLNKIDQVVYDLNVYDILEPCYHSKKPSVITTGNSRLPMSFRKLGETERPLPVRKRMFGRAWPYKAPVRAGHVPTWPEILNSVEVPCTDDRVATLWLNNADVRKAIHAEPATVIGPWELCTDKIDLDHDSGS…
AtSST1	At2g23010	Arabidopsis thaliana	SCPL	1A	Y	Fraser et al., 2007	MSLILKFMLLILLVSSHHVRSGSIVKFLPGFKGPLPFELETGYIGIGEEENVQFFYYFIKSDKNPQEDPLIIWLNGGPGCSCLSGLFFENGPLALKNKVYNGSVPSLVSTTYSWTKTANIIFLDQPVGSGFSYSKTPIERTSDTSEVKKIHEFLQKWLIKHPQFLSNPFYVVGDSYSGMIVPALVHEISKGNYICCNPPINLQGYVLGNPITHIEFEQNFRIPYAHGMSLISDELYESLKRICKGNYFSVDPSNKKCLKLVEEYHKCTDNINSHHTLIANCDDSNTQHISPDCYYYPYHLVECWANNESVREALHVDKGSIGEWIRDHRGIPYKSDIRSSIPYHMNNSINGYRSLIFSGDHDITMPFQATQAWIKSLNYSIIDDWRPWMIKGQIAGYTR…
AtSAT	At2g23000	Arabidopsis thaliana	SCPL	1A	Y	Fraser et al., 2007	MGSTLKHLLLLLLVLIRHVDSAAIVKSLPGLEGRLPFELETGYIGIGEEEDIQLFYYFIKSENNPKEDPLLLWLDGGPGCSSLGGLLFENGPVALKSAVYNGSNPSLFSTTYSWTKMANIIYLDQPVGSGFSYSRTPIGKSSDTSEVKRIHEFLQKWLSKHPQFFSNPFYVTGDSYSGMIVPALVQEISKGNYICCKHLINLQGYVLGNPITYAEHEKNYRIPFSHGMSLISDELYESLKRNCKGNYENVDPRNTKCVRLVEEYHKCTDKINTQHILIPDCDKKGHGITSPDCYYYLYFLIECWANNERVREALHVTKGTKGQWQRCNWTIPYDNNIISSVPYHMDNSINGYRSLIYSGDHDITMPFQATQAWIKSLNYSIVDDWRPWMINDQIAGYTR…
AtSCT	At5g09640	Arabidopsis thaliana	SCPL	1A	Y	Shirley et al., 2001	MRNLSFIVLFLLTLFFIHHLVDASLLVKSLPGFEGPLPFELETGYVSIGESGDVELFYYFVKSERNPENDPLMIWLTGGPGCSSICGLLFANGPLAFKGDEYNGTVPPLELTSFSWTKVANILYLEAPAGSGYSYAKTRRAFESSDTKQMHQIDQFLRSWFVKHPEFISNPFYVGGDSYSGKIVPGAVQQISLGNEKGLTPLINIQGYVLGNPVTDKNIETNYRVPFAHGMGLISDELFESLERSCGGKFFNVDPSNARCSNNLQAYDHCMSEIYSEHILLRNCKVDYVLADTPNIRTDRRRVMKEFSVNDSSSLPPPSCFTYRYFLSAFWANDENVRRALGVKKEVGKWNRCNSQNIPYTFEIFNAVPYHVNNSLKGFRSLIYSGDHDSMVPFSSTQA…
AtSMT	At2g22990	Arabidopsis thaliana	SCPL	1A	Y	Lehfeldt et al., 2000	MSLKIKFLLLLVLYHHVDSASIVKFLPGFEGPLPFELETGYIGIGEDENVQFFYYFIKSENNPKEDPLLIWLNGGPGCSCLGGIIFENGPVGLKFEVFNGSAPSLFSTTYSWTKMANIIFLDQPVGSGFSYSKTPIDKTGDISEVKRTHEFLQKWLSRHPQYFSNPLYVVGDSYSGMIVPALVQEISQGNYICCEPPINLQGYMLGNPVTYMDFEQNFRIPYAYGMGLISDEIYEPMKRICNGNYYNVDPSNTQCLKLTEEYHKCTAKINIHHILTPDCDVTNVTSPDCYYYPYHLIECWANDESVREALHIEKGSKGKWARCNRTIPYNHDIVSSIPYHMNNSISGYRSLIYSGDHDIAVPFLATQAWIRSLNYSPIHNWRPWMINNQIAGYTRAYSN…
AtSST2	At2g22980	Arabidopsis thaliana	SCPL	1A	Y	Fraser et al., 2007	MSLTLEFLLLLIVLILSHHAHSGSIVKFLPGFEGPLPFELETGYIGIGEEEEVQLFYYFIKSEKNPEEDPLLLWLSGGPGCSSLTGLLFENGPVALKFEVYNGSVPSLVSTTYSWTKMANIIFLDQPVGSGFSYSRTPLVDKISDTGEVKRIYEFLQKWLSKHQQFFSNPFYVGGDSYSGMIVPPLVQEIGKGNYQINLQGYILGNPITDTESEQNYQIPYAHGMALISDELYKSMERICKGNYVKVDSLNTKCYKLIKDYQKCIHKLNKYHILLPDCDITSPDCFLYRYTLITFWANNKSVREALQVNKGSIGKWVQCNYKNISYNYDIKSSVAYHMKNSIDGYRSLIYNGDHDMMVPFLATQAWIRSLNYSITDDWKPWMINDQIAGYTRSYSNKMT…
AtFPT2	At2g22960	Arabidopsis thaliana	SCPL	1A	Y	Tohge et al., 2016	MRTFSPKLLLLLLLVLRHHAESGSIVKFLPGFEGPLPFELETGYIGIAKYWANDERVREALQIRKGSIGKWIRCNSNIHYDDDIISSIPYHMNNSINGYRSLIYSGDHDMEVPFLATEAWIRSLNYPIIDDWRPWIINNQIAGYTMTYANKMTYATIKASGHTAEYKPAESFIMFQRWISGQPL
AtFPT1	At2g22920	Arabidopsis thaliana	SCPL	1A	Y	Tohge et al., 2017	MKSTPKLLLLLLFIINHHVDSGSIVKFLPGFEGPLPFELETGYIGIGEEEDVQLFYYFIKSERNPKEDPLLLWLSGGPGCSSITGLLFENGPLALKSKVYNGSVPSLVSTTYSWTKTANIIFLDQPIGAGFSYSRIPLIDTPSDTGEVKNIHEFLQKWLSKHPQFSSNPFYASGDSYSGMIVPALVQEISKGNYICCKPPINLQGYILGNPITYFEVDQNYRIPFSHGMALISDELYESIRRDCKGNYFNVDPRNTKCLKLVEEYHKCTDELNEFNILSPDCDTTSPDCFLYPYYLLGYWINDESVRDALHVNKSSIGKWERCTYQNRIPYNKDINNSIPYHMNNSISGYRSLIYSGDHDLVVPFLATQAWIKSLNYSIIHEWRPWMIKDQIAGYTRTY…
AsSAD7	ACT21078	Avena strigosa	SCPL	1A	Y	Mugford et al., 2009	MEKLLVVVLLLVTILALGAAAERTRVTHLKGFDGPLPFSLETGYVEVDETHGVELFYYFIESERKPAEDPVILWVSGGPGCSGLNALFFEIGPLKLDMASYAATGGKGFPGLLYFEDAWTKASNMIFLDAPVGAGFSYARQTEGLNSTVTGLGRHVRVFLQKWMAQHPELASNPLYIGGDSFSGYTVTVSALEVANHPAASSELNLKGYMVGNARGEVNNDNACRIPYLHGMGLISDELYEAALSSCVVGTDSKNKQQQSAARCSEAQQAISEATTDLNPAHILEPACGADFSPRAPYLSLTTPSSSSSSSSSSSSSSSSSYYYLSLSSVRSRTPTKEMLLECRVYGYELSYMWANDAEVRENLGVREGTIGDGNWALCPEVPKLHLTNDVPTTVPYHR…
BnSCT2	CAM91991	Brassica napus	SCPL	1A	Y	Weier et al., 2008	MRNLYFLVLFPLSILILVDASLHVKYLPGLEGPLPFELETGYVSVGESGDVELFYYFVKSERNPDKDPLMIWLTGGPGCSSICGFLFANGPLAFKGNEYNGTLPPLELTSFSWTKVANILYLESPAGSGYSYAKTRRAAETSDTKQIHQIDQFLRSWFVDHPEFISNSFYVGGDSYSGKIVPGVVQQISLGNEKGLTPLINIQGYVLGNPAVRTNLEPNHRVSFAHRMGLISDELHESLERNCGGKFFNVDPSNAKCSNGLLAYHQCISEIYIEQILLPNCKVDYVLADISQTLPNIRTSRRRELKEFSRNDSSSLPPPSCFTYRYFLSAFWANDENVRRALGVKKGFGKWSRCNTQNIPYTYDIHNAIPYHVNNSRKGFRALIYSGDHDMMIPFSSTE…
BnSCT1	AAQ91191	Brassica napus	SCPL	1A	Y	Weier et al., 2009	MRNLYFLVLFPLSILILVDASLHVKYLPGLEGPLPFELETGYVSVGESGDVELFYYFVKSESNPDKDPLMIWLTGGPGCSSICGLLFANGPLAFKGDEYNGTLPPLELTSFSWTKVANILYLESPAGSGYSYAKTRRAAETSDTKQIHQIDQFLRSWFVDHPEFISNSFYVGGDSYSGKIVPGVVQQISLGNEKGLTPLINIKGYVLGNPAVRTNLEPNHRVSFAHRMGLISDELHESLERNCGGKFFNVDPSNAKCSNGLLAYHQCISEIYIEQILLPNCKVDYVLADISQTLPNIRTSRRRELKEFSRNDSSSLPPPSCFTYRYFLSAFWANDENVRRALGVKKGFGKWSRCNTQNIPYTYDIHNAIPYHVNNSRKGFRALIYSGDHDMMIPFSSTE…
LpGAC	AAF64227	Lycopersicon pennellii	SCPL	1A	Y	Li and Steffens, 2000	MARVTLFLLLLLVYGVVSEHFIVETLPGFHGKLPFTLETGYISVGEEEKVQLFYFFVQSERDPRNDPLMIWLTGGPGCSGLSSFVYEIGPLTFDYANSSGNFPKLELNSYSWTKVANIIFIDQPAGTGYSYANTSEAYNCNDTLSVTLTYDFLRKWLMDHPEYLNNPLYVGGDSYSGIFVALLTRKIYDGIEVGDRPRVNIKGYIQGNALTDRSIDFNGRVKYANHMGLISDKIYQSAKANCNGNYIDVDPNNILCLNDLQKVTRCLKNIRRAQILEPYCDLPYLMGILQETPTNGQSVFPIAGPWCREKNYIYSYVWANDKAVQKALNVREGTTLEWVRCNESMHYRGKERTESYVYDVPSVIDDHQHLTSKSCRALIYSGDHDMVVPHLSTEEWIET…
SbGAC	Q9ZTY8	Solanum berthaultii	SCPL	1A	N	Li and Steffens, 2000	MVRVTLFLLLLLVSDVVSDHFIVETLPGFHGKLPFTLETGYIGVGEEEKVQLFYFFVPSERDPLNDPLMIWLTGGPGCSGLSSFVYEIGPLTFDYANSNGNFPKLELNSNSWTKVANIIFIDQPAGTGYSYANTSEAYNCNDTLSVTLTYDFLRKWLMDHPEYLNNPLYVGGDSYSGIFVALLTRKIYDGIEVGDKPRLNIKGYIQGNALTDRYIDSNGRIKYANRMGLISDKIYQSAKTNCNGSYFDVDPHNILCLNDLQKVTKCLKNIRRAQILEPYCDLPYLMDILQETPTNGQSVFPIAGPWCREKNYIYSYVWANDKVVQKALNVREGTTLEWVRCNESMHYRGKERTESYVYDVPSAVGDHRHLTSKSCRALIYSGDHDMVVPHLSTEEWIDT…
AtSCPL6	At1g73270	Arabidopsis thaliana	SCPL	1A	N	Mugford et al., 2009	MANDYISFVFKSLLLLIHLVFLGQHHVDSASVVKSLPGFEGPLPFELETGYIGVGEEEEVQLFYYFIKSERNPKEDPLLLWLTGGPGCSAISGLLYENGPLTMKLDVYNGTLPSLVSTTYSWTKNSSMIFLDQPVGTGFSYSRTELFNKPSDTGEAKRIHEFLQKWLGKHQEFSSNPFYVGGDSYSGITVPATVQEISKGNYQCCKPPINLQGYMLGNPITDSKIDGNSQIPYAHGMALISDELYESLKRICKGEYEHVDPYNTECLKLLEEFNECTSKLYRSHILYPLCEMTNPDCYIYRYSLSHYWVNDETVRKALQINKESIREWKRCDWSKPYTKDIISSVPYHMNNSINGYRSLIFSGDHDFEVPLIGTQVWIKSLNYAIVDKWRPWMINNQVA…
AtSCPL15	At3g12240	Arabidopsis thaliana	SCPL	1A	N	Mugford et al., 2009	MASWIFKLLLLLQCVLVLIQHADSSSIIRYLPGFEGPLPFELETGYIGVGQKEEDQLFYYFIKSENNPEEDPLLVWLTGGPGCSSFSGLVYENGPLAFKVETYNGSVPTLVSTTYSWTKVANIIYLDQPVGTGFSYSRNPFADIPSDTGSVKRVNEFVRKWLAKHPEYFSNPFYVTGNSYSGKVIPAIVQEISNGNYICCKPQINLQGYVIGNPVAYYDHDKDFRIPFAHGVALISDELFESLKASCGGSYSVVDPLNTECLKLIEDYDKCVSGIYEELILKSKCEHTSPDCYTYRYLLSEYWADNETVRRALKVVKGSKGTWERCDYRVLSNQDIKSSIPFHINNSIRGYRSLVISGDHDMTIPFLGTQAWIRSLNYSITEKWRPWMILDQVAGYTKT…
AtSCPL5	At1g73290	Arabidopsis thaliana	SCPL	1A	N	Mugford et al., 2009	MANYISSVLKSLLLLLHLVFLIQQHVDSASIVKFLPGFEGSLPFELETGYIGIGEEEEVQLFYYFIKSERNPKEDPLLLWLSGGPGCSSISGLLFENGPLAMKLDVYNGTLPSLVPTTYSWTKTSSMIFLDQPVGTGFSYSRTQQYNKPSDSGEAKRIHEFLQKWLSKHQEFSSNPFYVAGDSYSGMVVPATVQEISKGNYQCCSPPINLQGYVLGNPITEHAIDYNYRIPFAHGMALISDELYESLKRVCKGEYVDPRDTECLKLVEEFSKCTKGVCQEVVIKPLCVTETPNCYIYRYLLTTYWVNDVNVRKALQINKESIGEWVRCYFGIPYTHDIKSSVPYHMNNSINGYRSLIYSGDHDLNVPFLATQAWVRSLNYSIIDNWRPWMIKDQIGGYT…
AtSCPL18	At1g33540	Arabidopsis thaliana	SCPL	1A	N	Mugford et al., 2009	MSKAWKLKLLLLLQLLLLSQHDVDSASVISYLPGFEGLLPFHLETGYIGVGEGEKVQLFYYFIKSENNPEEDPLIIWLTGGPACTALSALAFEIGPLTFKTEGYNGGLPSLVSTSYSWTKVASIIFLDQPVGTGYSYSTTPLSYKPSDTGEAKQTYEFLQKWLVENPQFVSNPIYVGGDSYAGIVVPAIVQQISIGNEHGYKPQINLKGYILGNPSTDLDSDHNSKIPYAHRMGLISDELYESLKRTCQGNYVKVDPTNTKCLKLMEDYGKCVSRINEGLILIALCDLASPNPYSGEHGGRSYLQTLVQSDLSLPTPDCYMYRYLLASHWANDEDVRRELHVVKGSIGKWMRCNWDLPYEKDIKSSVPYHRNNSIIGDYRSLVYSSDHDMMVPYIGTEA…
AtSCPL2	At1g73300	Arabidopsis thaliana	SCPL	1A	N	Mugford et al., 2009	MANKYFSSVLKSLLLLLHLVFLSKQHVDSASIVKFLPGFEGPLPFELETGYIGIGEEEEVQLFYYFIKSERNPKEDPLILWLTGGPGCSSISGLLFENGPLTMKLDVYNGTLPSLVSTTYSWTKTSSMIFLDQPVGTGFSYSRTQQFNKPSDSGEAKRIHEFLQKWLGKHQEFSSNPFYVAGDSYSGLVVPATVQEISKGNYECCNPPINLQGYVLGNPLTDYAIDSNSRIPFAHGMALISDELYESLKKTCKGEYTNVHPRNTQCLKFIEEFNKCTNRILQQLILDPLCETETPDCYIYRYLLTTYWANDATVREALQINKESIGEWVRCYRTIPYDNDIKSSMPYHVNNSISGYRSLIYSGDHDLEVPYLGTQAWIRSLNYSIIDDWRPWMIKNQIA…
AtSCPL14	At3g12230	Arabidopsis thaliana	SCPL	1A	N	Mugford et al., 2009	MGSWIPKLLLLQLVLLLTKHADSSSIIKYLPGFEGPLPFELETGYIGVGDEDEDQMFYYFIKSESNPEEDPLLVWLSGGPGCSSFTGLVYENGPLGFKVEAYNGSIPTLVSTTYSWTKVANIIYLDQPVGAGFSYSRNPFADRPSDTGSAKLVNEFVRKWLAKHPDYFSNPFYVTGNSYSGKVIPAIVQEISNGNYICCKPQINLQGYVIGNPVAYYDHDKDSRIPFAHGVALISDELFESLKRSCGGSYSIVDPLNTECLKLIKDYHKCVSGIYQELILKPKCETTSPDCYTYRYLLSIYWANNEIVRRALKVVEGSKGKWERCDLSVRSNQDIKSSIPYHMNNSIKGYRSLVISGDHDMTIPFLGTQAWIRSLNYSITEKWRPWMILDQVAGYTKTY…
AtSCPL11	At2g22970	Arabidopsis thaliana	SCPL	1A	N	Mugford et al., 2009	MELTLKLLVLLLFILNHHVGSGSIVKFLPGFEGPLPFELETGYIGIGEEEEVQLFYYFIKSERNPKEDPLLLWLSGGPGCSSITGLLFQNGPLALKSEVYNGSVPSLVSTTYSWTKTANIIFLDQPVGAGFSYSRAPLIDTPTDTGEVKRIHEFLQKWLSKHPQFSSNHFYAGGDSYSGMIVPALVQEISKGNYICCNPPINLKGYVLGNPITHEDDPNYRIPFSHGMALISDELYESIREACKGNYFNVDPRNTKCLKLVEEFHKCTDKLNEFHILSPDCDTASPDCYLYPFYLISFWANDESVRDALHVNKRSIGKWERCNYLSKPYNKDIKSSVPYHMNNSVSGYRSLIYSGDHDLVVPFLATQAWIKSLNYSIIDEWRPWMIRDQITGYTRTYSN…
AtSCPL3	At1g73280	Arabidopsis thaliana	SCPL	1A	N	Mugford et al., 2009	MASNYVFSVLRSLLLLIHTVFLGQHHVSSATIIKSLPGFEGPLPFELETGYIGVGEEEEVQLFYYFIKSERNPKEDPLLLWLSGGPGCSSISGLLFENGPLAMKLDVYNGTLPSLVSTTYSWTKASSMIFLDQPVGAGFSYSRTQLLNKPSDSGEAKRIHEFLQKWLGKHQEFSSNPFYVGGDSYSGMVVPATVQEISKGNYECCNPPINLQGYVLGNPLTDFVYDYNSRIPFAHGMALISDELFESLKKTCKGDYRNVHPRNTECLKFIEEFNKCTNSICQRRIIDPFCETETPNCYIYRFLLAAYWANDETVRKALQIKKETIGEWVRCHYGIPYNYDIKSSIPYHMNNSINGYRSLIYSGDHDFEVPFLGTQAWIRSLNYSVIDDWRPWMIKDQIA…
AtSCPL7	At3g10450	Arabidopsis thaliana	SCPL	1A	N	Mugford et al., 2009	MANDYVSTVLLLLSLLIFLSQRTDSASIVKSLPGFDGPLPFELETGYIGVGEEEEVQLFYYFIKSERNPQEDPLLLWLSGGPGCSSISGLLYENGPVNVKIEVYNGTLPSLVSTTYSWTKVSSIIYLDQPVGTGFSYSRTKLVNKPSDSGEAKRIHEFLHKWLGKHQEFSSNPFYVGGDSYCGMVIPALVQEISKGNYVCCKPPINLQGYILGNPSTENEVDINYRIPYAHGMALISDELYESMKRICKGKYENVDPRNTKCLKLVGEYQKCTKRINKALIITPECVDTSPDCYMYRYLLTTYWANDENVQRALHVNKGSIGEWVRCYFEIPYNHDIKSSVPYHMNNSIDGYASLIFSGDHDMEVPYLGTQAWIRSLNYSLIDDWRPWMIGDQIAGYTR…
AtSCPL16	At3g12220	Arabidopsis thaliana	SCPL	1A	N	Mugford et al., 2009	MGSWIPKLLLLQLVLLLTKHADSSSIIKYLPGFEGPLPFELETGYIGVGEEDEDQMFYYFIKSESNPKTDPLLLWLSGGPGCSSFTGLIYENGPLGFKVEAYNGSIPTLVSTTYSWTKVANIIYLDQPVGTGFSYSRNPLADIPSDTGSAKRVDEFLRKWLTKHPEYFSNPFYAGGNSYSGKMVPVIVQEISNGNCIYGKPQIRLQGYVLGSPVTDYDLDRNSRIQFAHGMALISNELYESMKRTCGGNYIFVDPLNTECLELIKDYDNCVSGIYENLILVPKCDLTSPDCHSYRSMLSDYWANNESVRRALKVVEGTTGRWERCKWTLQNNKDIKSSIPYHKKNSIQGYRSLIFSGDHDMLTPYVGTQDWIRSLNYSIIDKWRPWMILDQVAGYTTTY…
AtSCPL1	At5g36180	Arabidopsis thaliana	SCPL	1A	N	Mugford et al., 2009	MANKYVSSVLKSLLVLLHLVFLSKQHVDSASIVKSLPGFEGQLPFELETGYIGVGEEEEVQLFYYFIKSERNPKEDPLILWLTGGPGCSAISGLLFENGPLTMKLDVYNGTLPSLVSTTYSWTKTSSIIFLDQPVGTGFSYSRTQQFNKPSDSGEAKRIHEFLQKWLGKHQVFSSNPFYVAGDSYSGLVVPATVQEISKGNYECCNPPINLQGYVLGNPLTDYTTGSNSRIPFAHGMALISDELYESLKKTCKGEYTNVHPRNTQCLKFVEEFNKCTNRIFQQLILDPLCETETPDCYIYRYLLTTYWANDATVREALQINKESIGEWVRCYYSIPYNNDIKSSMPYHVNNSISGYRSLIYSGDHDFEVPYLGTQAWIRSLNYSIIDDWRPWMVKNQIA…
AtSCPL17	At3g12203	Arabidopsis thaliana	SCPL	1A	N	Mugford et al., 2009	MGKECYYLSWILKFHLLLVLIQLVDSGSTIRFLPGFQGPLPFELETGYIGVGEAEKDQMFYYFIKSESNPEKDPLLLWLSGGPFCSSFTALIYENGPIAFKAEEYNGSIPSLVSTTYAWTKVASILYLDQPVGTGFSYSRNPLADIPSDTGVAKPVNEFLHKWLDKHPEFLSNPLYVAGNSYSGIVIPTIVQEISNGNHLDSKPQINLQGFVLGNPATDTDIDLNSRIPFAHGKALISDEHYESLKRSCQGNYISVNPRNTKCLKLLEDFKKCVSGISEEYILKPDCMWLYSCMANLHSLSEYWANEKSVRKALLVNEGTVRKWIRCNTEIAYNKDIRSSVPYHKYISIEGYRSLVFSGDHDMLVPFLGTQAWIRSLNYSIVDDWRPWMVQNQVAGYTR…
AtSCPL21	At3g25420	Arabidopsis thaliana	SCPL	1B	N	Mugford et al., 2009	MGRLVEAIIASILLSLCFTITKSAPKSALITNLPGFNGTFPSKHYAGYVAIDKHRNKNLWYYFVESERNASVDPVVLWLNGGPGCSSMDGFVYEHGPFNFEPKKKNSHLLHLNPYSWSKVSNIIYLDSPVGVGFSYSNDNADYTTDDTKTASDTHTFLLEWFKMFPEFQSNPFFISGESYAGIYVPTLAAEVVKGHKNVTKPVINFKGYLVGNGVTDEVFDGNALVPFTHGMGLISDELYEETKLVCNGTYYTGGQSGVSKECAGKLKTVSDTVNLLNLYNILEPCYHGTSLSALDIEFLPKSLLTLGKTEKPMAVRKRMFGRAWPLGAVVRPGIVPSWSQLLAGFGVPCIDDTVATKWLNDPAVRKAVHAKEEKAIGNWELCSSNLEYRHDTGSMIEY…
AtSCPL20	At4g12910	Arabidopsis thaliana	SCPL	1B	N	Mugford et al., 2009	MSIITMVWLMKVFVFVTLLSLVFVITESAPESALITKLPGFEGTFPSKHYSGYVTIDKEHGKNLWYYFIESEKNPSKDPVVLWLNGGPGCSSMDGFVYEHGPFNFELPKKNNSLPLLHLNPYSWSKVSNIIYLDSPVGVGFSYSNNKSDYITGDIKTAVDSHAFLLKWFQMFPEFQSNPFFISGESYAGVYVPTLASEVVIGNKNGVKPALNFKGYLVGNGVADPKFDGNAFVPFAHGMGLISDELFENVTKACKGNFYEIEGLECEEQYTKVNDDTNQLNIYNILEPCYHGTSLSAFDIRSLPSSLLQLGKTEKRLPIRKRMFGRAWPVRAPVHPGIVPSWSQLLADVTVPCIDDRVATAWLNDPEIRKAIHTKEESEIGRWELCSGKLSFYHDAGSM…
AtSCPL50	At1g15000	Arabidopsis thaliana	SCPL	OUT	N	Mugford et al., 2009	MEQATTLFILLSTLLLAVSVESPQPPLFPDEALPTKSGYLPVKPAPGSSMFYAFYEAQEPTTPLPDTPLLVWLQGGPGCSSMIGNFYELGPWRVVSRATDLERNPGAWNRLFGLLFVDNPIGVGFSIAASQQDIPTNQRQVAEHLYAALVEFLEQNPSFENRPVYFTGESYAGKYVPAIGYYILKEKPNGKVNLKGLAIGNGLTDPVTQVQTHAVNVYYSGLVNAKQRVELQKAQEISVALVKSQKWREAADARTELLTLLSNMTGLATLYNTARAIPYRTDLVVDLLNQREAKRVLGVSETVRFEECSDEVEDVLRADVMKSVKFMVEYALERTQVLLYQGMLDLRDGVVSTEEWMKTMNWSGLGMFSTAERRVWKDEDGVVAGYVQRWGNLCHVAVT…
AtSCPL51	At2g27920	Arabidopsis thaliana	SCPL	OUT	N	Mugford et al., 2009	MKTTVVYLVILCLIVSCTNGETKHVRKINSDGSEAWGYVEVRPKAHMFWWHYKSPYRVENPSKPWPIILWLQGGPGASGVGIGNFQEVGPLDTFLKPRNSTWLKKADLLFVDSPVGAGYSFVEGNQKDLYVKSDEEAAQDLTKLLQQLFNKNQTLNQSPLFIVAESYGGKIAVKLGLSVIDAVQSGKLKLHLGGVILGDSWISPEDFVFSWGPLLKHVSRLDDNGLDSSNSLAEKIKTQIKNGEYVGATQTWMDLENLISSKSNFVDFYNFLLDTGMDPVSLTTSLKIKKEEKIKKYSRYLNDMRSLSDVEDVEGDLDKLMNGVIKKKLKIIPNDLIWGNNSDDVFTAMEAAFMKPVIEDVDELLATGVDVTIYNGQLDVICSTSGTEAWVHKLRWEGL…
AtSCPL47	At5g22980	Arabidopsis thaliana	SCPL	OUT	N	Mugford et al., 2009	MEAKTFFLFMLFIFSQSWLSTSKRILNNPSVFSSSLNFSSGNAERLIKSFNLMPKYDVNVIPKGSLDAPRLIERQIDFLATAGSKNASVGPSVQEFGHYAGYYSLPHSKSAKMFYFFFESRNKTTDPVVIWLTGGPGCSSSVAMFYENGPFKISKDLSLYWNDFGWDKVSNIIYVDQPVGTGFSYTSDESDIRNDEDGVSNDLYDFLQAFFKEHPKFVKNDFFITGESYAGHYIPALASRVHSGNKKKEGIPINLKGFAIGNGLTNPEIQYGAYGDYALQMKLISESDHESLKQDYVECQNITKKCSLGGGLVCDSAVEVCTSIFNKIVAKKSGLNYYDIRKKCVGSLCYDFSRMEIFLNKENVRKALGVGDIKFVSCSSTVYDAMIEDWMQNLEVKIP…
AtSCPL48	At3g45010	Arabidopsis thaliana	SCPL	OUT	N	Mugford et al., 2009	MDSKTTFLTFLLCIFIFSHFSPSTSKSLTEKPLSFSPSASLPTLTAERLIKGFNLMPTRDVNVIDEEGSEAPRLVERAFDLPAAVDRRGSGGSPSVQDFGHHAGYYKLPNSKAARMFYFFFESRTNKADPVVIWLTGGPGCSSELALFYENGPFTVSNNSSLSWNEFGWDKASNLIYVDQPVGTGFSYTSDQSDLRHDEDGVSNDLYDFLQAFFKEHPQFVKNDFYITGESYAGHYIPALASRVHRGNKNKEGTHINLKGFAIGNGLTNPEIQYGAYADYALDMNLITQSDHDNLNRYYATCQQSIKECSADGGEGDACASSYTVCNNIFQKIMDIAGNVNYYDVRKQCEGSLCYDFSNMENFLNQKSVRKALGVGDIEFVSCSTAVYEAMQMDWMRNL…
AtSCPL49	At3g10410	Arabidopsis thaliana	SCPL	OUT	N	Mugford et al., 2009	MEKLTFLSLLLHFVVFIASTIPSSSFLLNDRTFERSNLPSTRAEKLIRELNLFPQQDLNVIDVADLPLTAAEGPGIVERKFVFPNILADGGPTVDDLGHHAGYYKLPKSRGASMFYFFFESRNKKDAPVVIWLTGGPGCSSELAVFYENGPFKITSNMSLAWNEYGWDQVSNLLYVDQPVGTGFSYTTDKSDIRHDETGVSNDLYDFLQAFFAEHPKLAKNDFYITGESYAGHYIPAFASRVHKGNKANEGVHINLKGFAIGNGLTDPALQYPAYPDYALEMGLITQKEHDRLEKIVPLCELSIKLCGTDGTTSCLASYLVCNSLFSGVMSHAGGVNYYDIRKKCVGSLCYDFSNMEKFLNLQSVRKSLGVGDIDFVSCSTSVYQAMLVDWMRNLEVGI…
CsSCPL	AIW39897	Camellia sinensis	SCPL	1A	N	Bontpart et al., 2015	MFPPKSYSSSFSANCDRYGLYIHYFLLLLLLSAQAVLGGHIVKYLPGYDGELPFKLETGYIRVNESELFYYFIESQGNPQEDPIFLWLPGGPGCSSFCELVYGIGPLEFVIQNYTGGLPKLRYYPYAWTKTASIIFLDAPVGTGFSYSRTADGWPTSDSKSAEQSYQFLREWFDEHPQYLAVQLFVGGNSYSGMIVPLVTKKIVDGNKDGVKPFMNLKGYLLGSPRTDSVIDENSKVVFAHRMALISDEIYENAKKGCNDTYVNIDPANTACIVALGNIKTCIKDLYRNDILEPKCVFATPDPGEEPAARRSLDEGPSDFLLSPPMIPNLWCRNFNYVLSYIWSNDDTVQEALHVRKGSVLNWERCNKSLSYTKDILTVVPVHEELKELGLEVLVETGD…
CtSCPLAT4	BAF99695	Clitoria ternatea	SCPL	1A	N	Noda et al., 2007	MARFSSSLGARVILLLPLLFSSLISFQLASCGTTVDFLPGFDGPLPFVLETGYVGVGEGEDVQAYYYFVESENNPNEDPLMLWLTGGPGCSSFSGLVLEIGPLIFKREEYNGSLPNLILRPHSWTKVSSIIFLDLPVSTGFTYARTEVAAQKSDLKLVHQAHEFLRKWLIDHPKFLSNEVYIGGDSYSGITVPAIVQEISQGNEKGIQPSINLQGYILGNAFTTRKEENYAIPFAHGMALISDELYESLQKNCKGEYIDVDTKNALCSRVMESYNEVISGISFSHILEPNCDWVDTETSLRRSLIQRHHGKKFLNTRLPALSCRTYANFQSSFWANDDNVRSALHIRKGSIGKWRRCTRNLPYTEDIPSSFEYHVNLSGKGYYRSLVYSGDHDLMVPFL…
DgSCPL1	BAO04182	Delphinium grandiflorum	SCPL	1A	N	Bontpart et al., 2015	MDVHFFSVCCCLAVFFLLHSSTSGSGGGSALAQSIVRYLPGFDGPLPFELETGYTSVVDEYGGVEMFYYFISSESKPSDDPLLFWFTGGPGCSGFSSIAFENGPVSFKITKYNGSLPTLKLNPFSWTKVSNIVFFDAPIGTGFSYSNNLNDYPSDKKSSKQAYNVIRKWLIDHPKFLSNAMYVGGDSYSGKTVPITVQHISNGIEAGDKLLINFKGYLLGNPITDPDLGEYSTIQFAHGMGIISEELFESITKNCKGEYVNINPDNVKCTKDIQRVSKCTNGLNRAHILEPHCLLVTPKPNEIIKERRLLEKNSPTTFALPPVDPGFECRSYGYMLSYYWANDKEVQKALKIRKGMVQEWVRCNKEDLHYVYDVKASTGYHLNLSRKGYRSLIYSGDHD…
DgSCPL2	BAO04183	Delphinium grandiflorum	SCPL	1A	N	Bontpart et al., 2015	MEFQLSPSPCFLLLLLLLVLQFSSRVHSQSIVRYLPGFDGPLPFHLETGYVSIGDADGAELFYYFFQSENKPSDDPILFWFTGGPGCSGLSAVTFENGPLSFKISKYNGSLPTLKLNPYSWTKVSNIVFLDAPPGTGFSYSRNLKGYPSDKKSSKQGYIFIRKWLVDHQKFLSNPLYISGDSYSGITIPPIGQYIFDGIESGDELLINFKGYLLGNPKTDLYYDHNSKIPFAHGMALLSTELFESVKKNCGGEYYNADPENVQCRKDLQLVSECTKGVNDPHILEPKCLLVTPKSNKWNKRRSSLEMTLPNNLRFPFGIPEFGCRSYGYMLSYYWANDKEVQKALHIRKDTVPEWIRCNQEGLNYLYDNISSIGYHLYLSRKGCRSLIYSGDHDFLVPF…
DgSCPL3	BAO04184	Delphinium grandiflorum	SCPL	1A	N	Bontpart et al., 2015	MASTRLSSVTILLTTALFIFFFCCRAEDEEGDKISELPGQPGNVGFSQYSGYVTVDQDAGRALFYWLVEAEAAAATAPLILWLNGGPGCSSIAYGSAEEIGPFRIHPNGRTLFSNPYSWNKLANLLFLDSPAGVGYSYTNTTSDLYTTGDQRTAEDSYAFLLNWLERFPRYKHREFYIVGESYAGHYIPQLSQIIYRRNMGVQNPVLNFKGFMVGNAVIDDFHDYVGTFEYWWTHGLISDATYQSLNANCDFEVSEHPSEACDKTMDIAYVEQGNIDAYSIFTPTCSATISQRRNLRKIRPRISVPYDPCTEKHSTVYFNLPEVQKALHANVTGIPYPWATCNDIIGDNWKDSPRSMLPIYRELIAAGIRIWVFSGDTDSVVPVTATRYSLDTLELPTL…
DkSCPL1	A4PB66	Diospyros kaki	SCPL	1A	N	Bontpart et al., 2015	MAMAASPSIVKFLPGFDGELPFKLETGYIGVGEIDEVQLFYYFVESQGDPSNDPLILWLTGGPGCSGFSALVYEIGPLLFKVQSWKPGTLPSLRASKNSWTKVANIIFIDQPVGTGFSYGTTAAAYNSSDTVAAAQVYKFLRKWLMYNPKFGANPLYVGGDLYSGITVPLLVQTILDGIGSGSLPRMQLKGYLLGNPLTDDFIDANSKIPYAFRVNLLSDELYEDAEVSCNGDFVNVDFNNTNCVAVLQGIKENLQLLNEAQNFGPLCALAKPKGEGIQWGAEEAEFTDSLILQDIIPQLTCRSSSWMLSYIYMNDEGVQRALGVKEGTMNSTWRRCAKSLPFYEEDVSSTVAYHKNFTRTALRALIYSGDQALSIPYLGTLEWINSLGVPIFDTWRPW…
DkSCPL2	C6L1N2	Diospyros kaki	SCPL	1A	N	Bontpart et al., 2015	MQVATATPCSSGRLLRLLAILAAALLLFSAQPASSAGQSVKYLPGYDGELPFHLQTGYISVEDSELFYYFIESEGNPLEDPLMLWLTGGPGCSSLYGIIYEMGPMEFDIHNYTGGLPKLRYYPDAWTKTASIIFLDQPVGTGFSYSTTQEGWPSSDTKSSEQSYEFLKKWLEENPQYLKVQLFVGGDSYAGKIVPLVTRLIADGNKNGGTPYLNLKGMVLGSPRTDNIIDENSKVVFAHRMALISDEMYENAKEACNGSYSNAAPNNTACHLAIEEITRCIRDLFRGNILEPRCLFVAPPQTESDAIHAERRSLQAQAQEEDEDEDGTLDFLLSPPRIQNLWCRAFNYVLAYEWGNDIAVQEALHVRQGTVAYWMRCNFSLSYTKDIHSVVSVHEYLKT…
HvSCPII-2	P55748	Hordeum vulgare	SCPL	1A	N	Bontpart et al., 2015	VPRVPGQAFDASFAHYAGYVTVSEDRGAALFYWFFEAAHDPASKPLLLWLNGGPGCSSIAFGVGEEVGPFHVNADGKGVHMNPYSWNQVANILFLDSPVGVGYSYSNTSADILSNGDERTAKDSLVFLTKWLERFPQYKEREFYLTGESYAGHYVPQLAQAIKRHHEATGDKSINLKGYMVGNALTDDFHDHYGIFQYMWTTGLISDQTYKLLNIFCDFESFVHTSPQCDKILDIASTEAGNIDSYSIFTPTCHSSFASSRNKVVKRLRSVGKMGEQYDPCTEKHSIVYFNLHEVQKALHVNPVIGKSKWETCSEVINTNWKDCERSVLHIYHELIQYGLRIWMFSGDTDAVIPVTSTRYSIDALKLPTVTPWHAWYDDDGEVGGWTQGYKGLNFVTVR…
MtCBP	AAQ63884	Medicago truncatula	SCPL	1A	N	Bontpart et al., 2015	MKKVSLYACLLLNLSLLVIFPYSKASQADKFNEFILSRKSQNPPKTLSWEEGDALKTHSFSAAYVAPPQEELRLADKIVTLPGQPYGVNFDQYSGYVTVDPEAGRELFYYFVESPHNSYTKPLILWLNGGPGCSSLGYGAFEELGPFRVNSDGKTLYRNPYAWNEVANVLFLESPAGVGFSYSNTSSDYDNSGDKSTAKDAYVFLINWLERFPQYKTRDFYITGESYAGHYVPQLASTILYNNKLYNNTIINLKGISIGNAWIDDATNLKGIYDNLWTHALNSDQTHELIEKYCDFTKENVSAICNNATDKAFVETGKIDIYNIHAPLCHDSSLKNGSSTGYVSNDFDPCSDYYVTAYLNRPEVQKALHAKPTNWTHCTHLLTTWKDSPATVLPTVKYL…
OsSCP46	Os10g01134	Oriza sativa	SCPL	1A	N	Mugford et al., 2009	MHLLASSSSIPMATTRATSTLLLLLLLVSATWAASAPTTSRARNVITHVKGFQGRLPFHLETGYVEVDNTNTVELFYYFIQSERSPADDPLILWITGGPGCSALSGLLFEIGPLKFDVAGYTEGFPQLFYFQDSWTKVSNVIFLDAPVGTGFSYAREEQGYNVTLTQTGQQLVVFLTKWLGDHPEFASNPLYIGGDSYSGYTVPVTALQIANDDDARARLNLKGYLVGNAATDVKYDSGGKVPFMHGMGLISDEMYEAARSSCRGDYVSTPTNADCANALQAISMATFAINPVHILEPICGFALRGRAMPETTMDQRLRLGLPVECRDNGYRLSYLWADDPEVRATLGIHEGSIASWSRCTALPLFRHDVDSAIPYHAELTQRGYRALVYNGDHDLDMT…
OsSCP9	Os02g46260	Oriza sativa	SCPL	1A	N	Mugford et al., 2009	MALKLLWLHADGHCQCHLSLLLRLVACLALVLLLPPPPPAQAATVVTHLPGFDGPLPFYLETGYVGVEEETGTELFYYFVESERSPRSDVVLLWLSGGPRCSVFSGFVYEIGPVMFVAERYSGGTVPRLEYNPYSWTKLASILFVDSPVGSGFSYAHDPKGYDVGDISSSMQIVKFLRKWLDDHPKYLSNPFYIGGDSYAGKVVPLITQYLSEGIEEMRHPIINLKGYLVGNPSAGDKIDVNSRVPYSHSFGVISDQLYEAALANCKGDYENPTNKPCTDVMQTINNLMSEVLEPACPFDWPWPMPGRDASNRKSLTEEHYWLGDPPVEPPFSCFAAYRYYLSYFWANDNATRAALGIKEGTVTEWIRCPTGLPYTRDLPSSIECHFNVTTRGYRALVY…
OsSCP56	Os11g24510	Oriza sativa	SCPL	1A	N	Mugford et al., 2009	MSLRLRLAFRLLFCYCLLLAAAHPSSRRLLPLLVVSAAERTNVASLPGLDGALPSRFETGYVTVDEENGGELFYYFIESEGDPGADPVLLWINGGNRCSVLSALFFEIGPVKLAIEPYDGGVPRLRYNPYTWTKVASVLFVDSPVGAGFSFSRDPRGYDVGDVSSTLQLTKFVNKWFSQHREFLSNPLYVGGESYAGKLVPFLLQKISEDVEAGVKPVLNLKGYLVGNPGTGESIDYESKVPYAHGVGIISDQLYETILEHCGREDYANPKNATCAQALNRFSELMGEVSEAHILYKKCIYVSPKPDDGTIGRKILEEIVVGNHRPPRPPMDCSTYPNYLSYFWANSNNTRENLGIKKGTVDEWVRCHDDGLPYSQDIESSIKYHQNLTSRGYRVLVYS…
OsSCP62	Os11g27329	Oriza sativa	SCPL	1A	N	Mugford et al., 2009	MGKEASAMVARRSTSRRDWRRWWWWLLPLACCFVCWVASSAATVAPAAGVAVTSLPGFDGPLPFSLETGYVEVNESTGVRLFYYFVQSEKDPDVDPLLLWLSGGPGCSSLSGLTHEIGPFQFAAKRYYSGGLPKIIYQPETWTKVSNIIFVDSPVGAGFSYAATQEGSKTSDTKTVKQLVIFLRKWLHDHPQFLLNPLYIGGDSYSGYIVPTLALAIDESNDSGDKPILNLMGYVAGNPRTERQFDEGGKIPFLHGMGLISNELYEHAKETCRGKYNAPGNARCEQSMKVIHDCTKDINMLHVLEPFCEDVGSPGIHNNEATDGMIRLMLESASAANDDIIEFKCRESFLCGFTNMGK
OsSCP60	Os11g27264	Oriza sativa	SCPL	1A	N	Mugford et al., 2009	MREEARTMVATRSTTSRRCLTWWWLACCCFVSWVASSSWTAAACVAVSSLPGFDGPLPFSLETGYVEVNESTGVQLFYYFVRSEKNPDLDPLLLWLTGGPGCSSISGLAHEIGPFQFAAKRYYSGGLPIIIYRPETWTKVSNIIFVDSPVGAGFSYAATEEGSKSSDTNAVKQLLIFLRKWLHDHPRFSLNPLYIGGDSYSGMIVPTLTLAIDESNGSEEKPFFNLKGYIAGNPVTDYKIDEDGRIPFLHGMGLISDELYEHAKETCGEKYSAPSNAQCAHSVQAINDDINRGHILEPLCEELQSPIHNTAARDVMSRLMLESRPAAADDDIIIFECRKASHVLLKIWANDETVRESLGVQKGTVGEWKRCNRDIDYNSDVRSTVEYHLTLMRKGYRAI…
OsSCP22	Os04g09720	Oriza sativa	SCPL	1A	N	Mugford et al., 2009	MATRLEQCCLLLLLLLCSCSSAAVAAASPAAMSSSRKAVDRLPGFAGPLPFSLETGYVAVGEARFFYYFIESERSPEEDPVLLWLTGGPGCSAFSGLIYEIGPLFFDFHGHKGGLPTLHYKANSWTKISNVIFVDSPPGTGFTYATTAEGLKSSDTIVVHQLYTFIQKWFDDHPQFSSNPLYVSGDSYSGIIIPTLTMEIAKGKESSDERHLNLKGYIAGNPLTDTTHDDNSKFPFLHSLGIIDDELYEVARKNCKGDYMTPPNSQCANSVQAIRDCIRDVNDLHILEPRCEEDGISLMSDNSASSHDRRTKLLESAVSSICRNATYVLSKIWANDEAVRESLGIHKGTVTTWERCNHDLLYKKQIVSSVEYHLSLITQGYRGLVYSGDHDSVVSLIGT…
OsSCP64	Os11g42390	Oriza sativa	SCPL	1A	N	Mugford et al., 2009	MNLCTEQPAVTRRQLLLLLLLLLLLLTSSPLCSRVSASAGARARSNGGGSSRRVVRHLPGFDGPLPFELETGYVEVDHIAGVRLFYYFIRSERRPAADDDPLLLWLTGGPGCSAFSGLVYEVGPLTFDLHHGRHGGLPRLLYKPESWTKRASVIFLDSPVGTGFSYAADADTDGAGFRTGDTIAVRHILVFLRKWLQEVHPVAKPGFGYRGCWPGDGYLLGNPVTDPNFDTPSKIPFTHGMGLISDELYECVKDIYQNHILEPYCTLASPHNPRIDKPFTSGGRQMLQLQEDQDLHLSEISSECRTARYTMSRIWANNDTVREALGIHQGTVPSWQRCNFDIPYTRDIKSSIRYHLDLTARGYRSLIYSGDHDMAIPFIGTQAWIKSLNFSVVDKWRPW…
OsSCP44	Os10g01110	Oriza sativa	SCPL	1A	N	Mugford et al., 2009	MHLCTEAAVTRRRLLLLLLLLVTCSCLSARERSNSSSSSSRRVVRHLPGFDGALPFELETGYVEVDRIAGVRLFYYFIRSESSPADDPLLLWLTGGPGCSAFSGLVYEVGPLTFDVHGHGHGQLPRLLYKPESWTKRTNVIFLDSPVGTGFSYADTDAGFRTGDTIAVHHILVFLNNWFQEVHPDFLSNPLYIAGDSYSGMIVPAVTFGIATSSPKPSLNLKGYLLGNPVTDHNFDAPSKIPFAHGMGLISDQLYQAYKKSCSVKHNTQQQSVQCTNTLDAIDECVKDIYGNHILEPYCTFASPHNPRIDKPFTSGTAEYTMSRIWANNDTVREALGIHQGTVPSWQRCNYDILYTYDIKSSVRYHLDLTTRGYRSLIYSGDHDMIIPFIGTQAWIRSL…
OsSCP65	Os12g15470	Oriza sativa	SCPL	1B	N	Mugford et al., 2009	MARRGRRSLASPAVAIALFVFLAYGGGGGGGGVCEAAPASAVVKSVPGFDGALPSKHYAGSCRVAAAAACRYVTVEEQHGRNLFYYLVESERDPAKDPLVLWLNGGPGCSSFDGFVYEHGPFNFESGGSAKSLPKLHLNPYSWSKVSSVIYLDSPAGVGLSYSKNTSDYNTGDLKTAADSHTFLLKWFQLYPEFLSNPFYIAGESYAGVYVPTLSHEVVKGLHDGVKPTINFKGYMVGNGVCDTVFDGNALVPFAHGMALISDDIYQEAQTACHGNYWNTTTDKCENALYKVDTSINDLNIYDILEPCYHSKTIKKVTPANTKLPKSFQHLGTTTKPLAVRTRMHGRAWPLRAPVRAGRVPSWQEFARGSRPSGVPCMSDEVATAWLNNDDVRAAIHAQ…
OsSCP23	Os04g25560	Oriza sativa	SCPL	1B	N	Mugford et al., 2009	MPRTAAAAAAAPPPLLLLSAAAAIAIAIAVAVAAPDGHLVASLPGFHGAFPSKHYSGYVTVDEGSGRRLFYYLVTSERDAAADPVVLWLNGGPGCSSLDGFVYENGPFNFERGSDPGGLPNLELNPYSWSKVSNVVYLDSPAGVGMSYSLNKSDYTTGDLKTAADAHTFLLKWFELYPEFQSNPFYMSGESFAGIYIPTLADEVLTGIEKDLKPRINFKGYLIGNGATDQDYDFNSFVPFAHGMGLISTELFEDASTACHGTFWGKVNNLCQEKIDRVHWELKDLNKYNILAPCYHHPEIQELEFKNSSLPSSFRKLGETEKRFPVRKRMAGRSWPLRAPVTRGRMTMWPELGGRSLPCTSDELANAWLDDEDVRAAIHAEPKSLIGSWELYTARIEYY…
OsSCP31	Os05g50600	Oriza sativa	SCPL	OUT	N	Mugford et al., 2009	MAPPLLLVSLLLIGFVSARAITPSAEAAAVFPKEALPTNSGYLPITTTNASLFFAYYEATHPLTPPASTPLLLWLQGGPGCSGLAGNFFELGPYFVNRDALSLSPNPFSWNRRFGLLFIDNPLGTGFSAAPSPAAIPTNQSVVAAHLFAALQSFFALQPGSRSRPFFLTGESYAGKYIPAAGSYILAVNPTLPTRLRVNLHGVAIGNGLTHPVAQVATHADTAYFMGLINAKQKRELEALQARAVELTNAARWSEAADARGLVLSWLENATGLATLFDAAKKRPYETGPVGKFVNRAEVKAALGARGDVEWEECSDAVGAAMHGDVMKSVKPEVEALLRGTRVLLYQGIRDLRDGVVSTEAWMRELEWDGLPAFLDADRAVWRIGEELAGYVQRSGPLS…
OsSCP29	Os05g50570	Oriza sativa	SCPL	OUT	N	Mugford et al., 2009	MAVAPPSPLSLVFVVLAAVSLSASAAAAPASVLPRGAIPTKSGYLPIPPANASLYFAFYEATEPVTPPATTPLLVWLEGGPGCSGFLSNFLQIGPYLLAGGSLSPNPFAWNRRFGLLFIDSPLGTGFSVAPSPAAIPTNQSVVADHVLAALQSLYSLEPSFRARPLYLTGESYAGKTIPAAGALIVATNPTLPEKKRINLRGVAIGNGMTHPVTQVTTHADIAYFMGLINGKQKREVEAMQARAVELIKAERWSEAYVAREGLLKWMENASGVPSLFDVEVTTSLEAEAAALAPLLNGAEAKAALGARGDAEWKMCSAAVGAAQHKDVMKSVKPEVEALLRRGTTPTRVLLYGGIRDVKDGPVSTEAWVRELEWDGLAAFQDADRAVWRHRGGELAGSV…
OsSCP41	Os08g44640	Oriza sativa	SCPL	OUT	N	Mugford et al., 2009	MGLLMRPVALLIYCTTASLFFLTSSSSAAIAGGTPDGSEEWGYVQVRPKAHMFWWLYRSPQRVNNKGSTPWPTVLWLQGGPGASGVGYGNFMEIGPLDTNLKPRPSTWLSKADLLFVDNPVGTGFSYVEGGDRTLLARTDAEAATDLTTLLSQLYRSNNTRLQGSPLYIVAESYGGKFAVTTALAALKAIHAGRLAASLAGVALGNSWISPEDSVLSWGPLLYQVSRLDENGLYLSDSLAQQIKAQVKAAQFLEAENTWQSLESIILEQANFIDFYNFLKDDSSSDANLEQQQRQRLLASLGQSRRRYSSYLSSKVTTEGGFEGIMNTVIRDKLRIIPKNVTWSEQSDDVFEALAGDFMKPRILEVDELLNLGLNVTIYSGQLDLICATKGTLDWIQKL…
ScPRC1	NP_014026	Saccharomyces cerevisae	SCPL	1A	N	Bontpart et al., 2015	MKAFTSLLCGLGLSTTLAKAISLQRPLGLDKDVLLQAAEKFGLDLDLDHLLKELDSNVLDAWAQIEHLYPNQVMSLETSTKPKFPEAIKTKKDWDFVVKNDAIENYQLRVNKIKDPKILGIDPNVTQYTGYLDVEDEDKHFFFWTFESRNDPAKDPVILWLNGGPGCSSLTGLFFELGPSSIGPDLKPIGNPYSWNSNATVIFLDQPVNVGFSYSGSSGVSNTVAAGKDVYNFLELFFDQFPEYVNKGQDFHIAGESYAGHYIPVFASEILSHKDRNFNLTSVLIGNGLTDPLTQYNYYEPMACGEGGEPSVLPSEECSAMEDSLERCLGLIESCYDSQSVWSCVPATIYCNNAQLAPYQRTGRNVYDIRKDCEGGNLCYPTLQDIDDYLNQDYVKEAV…
SbHNL1	CAD12888	Sorghum bicolor	SCPL	1A	N	Bontpart et al., 2015	MAVFISSSGSPGRATATTTTTTTLLLAVLAAAAAAGLLLAPVAARGSPPEHDKQLQLQQQEDDRIPGLPGQPNGVAFGMYGGYVTIDDNNGRALYYWFQEADTADPAAAPLVLWLNGGPGCSSIGLGAMQELGPFRVHTNGESLLLNEYAWNKAANILFAESPAGVVFSYSNTSSDLSMGDDKMAQDTYTFLVKWFERFPHYNYREFYIAGESGHFIPQLSQVVYRNRNNSPFINFQGLLVSSGLTNDHEDMIGMFELWWHHGLISDETRDSGLKVCPGTSFMHPTPECTEVWNKALAEQGNINPYTIYTPTCDREPSPYQRRFWAPHGRAAPPPLMLPPYDPCAVFNSINYLNLPEVQTALHANVSGIVEYPWTVCSNTIFDQWGQAADDLLPVYREL…
TaSBP2	P08819	Triticum aestivum	SCPL	1A	N	Bontpart et al., 2015	VEPSGHAADRIARLPGQPAVDFDMYSGYITVDEGAGRSLFYLLQEAPEDAQPAPLVLWLNGGPGCSSVAYGASEELGAFRVKPRGAGLVLNEYRWNKVANVLFLDSPAGVGFSYTNTSSDIYTSGDNRTAHDSYAFLAKWFERFPHYKYRDFYIAGESYAGHYVPELSQLVHRSKNPVINLKGFMVGNGLIDDYHDYVGTFEFWWNHGIVSDDTYRRLKEACLHDSFIHPSPACDAATDVATAEQGNIDMYSLYTPVCNITSSSSSSSSSLSQQRRSRGRYPWLTGSYDPCTERYSTAYYNRRDVQMALHANVTGAMNYTWATCSDTINTHWHDAPRSMLPIYRELIAAGLRIWVFSGDTDAVVPLTATRYSIGALGLPTTTSWYPWYDDQEVGGWSQV…
DcSAT1	MK572824.1	Daucus carrota	SCPL	1A	N	Xu et al., 2019	MVKNVCHHLHLLLLLVFVGISQYWVRQVHADSHSPPIKFLPGFPGPLPFHLQTGYVGVDENEDVQLFYYFVKSERNPTEDPLIIWLSGGPGCSSFFALSYEIGPLYFKKVDYNGTLPTLVRNLNSWTKIANIIFLDSPVGTGFSYGRTSSASHSTDTKACALALQFLRKWFIGHPEFRSNPFYVGGDSYSGIIVPILTQMISNGNEAGLEQFVNLKGYLLGNPKTFPADQDFVIPFAHGMGIISDELYESLKQSCRSGYEKQDTDSLECSRCLDAFDQLRSGLFYEQVLENICDEYPPELRRSLSDKKGVFMHGSAERTNIKSSSSVLKCRFAGYRLCRYWFNNDNVRKALRVRKGTTGEWERCRDALPYEYDVSDSRVYHANLSRKGYKSLIYSGDHD…

## Sheet: S5
Table S5. Carrot acyltransferase related genes identified through orthologous and phylogenetic analysis.
Gene ID	Name	Family	Clade	Associated Locus / QTL (Cavagnaro et al., 2014)	Location in the carrot genome (DCARv2)	Protein sequence
LOC108192824		SCPL	1A-1		DCARv2_Chr6:34587232..34595294 (8.06 Kb)	MASAVYQIYVLILVTVIIQYKWPQVIASDTHSPLIKFLPGFPGPLPFQFQTGYVGVDESEDVQLFYYFVESERNPREDPLLLWLTGGPGCSSFCGFALGIGPLYFEEVVYNGTLPTLFMNPNRWTKVASVIFLDFPVGTGFSYGRTPFASGSTDDQACSQAAQFLRKWFVSHPEFLSNPFYVAGDSYAGMFIPVITQIISNGNQAGLKPAINLKGYIAGNPATFPAQLNFTIPFSHGMGLISDELFESLRRSCGFDDQKPDPDSAECSLSLEAFEQCTAGLNEHHILWKNCDDGDAQRHLHRSLSGEKRAVTDIIGETSLLEPGCPVDAIALTLFKYWFNDMKVQEALHIRKGTVGTWERCSTDLSFEILISDVRPYHANLSTRGYRSLIYSGDHDPQV…
LOC108205415		SCPL	1A-1		DCARv2_Chr1:40020876..40035706 (14.83 Kb)	MNAELQKHHHQTHNMEKKPHFKPELLVVVVFGILQNLVQQASADFHSPLIKYLPGFQGPLPFRLTTGYVGVDESDDVQLFYYFVESQTNPRDDPLILWMTGGPGCSTITAFAYEFGPVYFEQVEYNGTLPTLILNPHTWTKVANILFLDLPVGTGFSYAKTSIASQSNDTQACAQALQFLKKWFMSHPQFLANPFYVGGDSYAGIFVPVITQMISHVNEAKIGPEQPINLKGYLLGNPTAFPSEINFRYTFAHGMGIISDELYESLRRNCGLDYQKSDIDNAECSQNKAAYEECRSGLFKPQILEKNCVEPLRRSLSYEKTEVMDKFGGHNNPKLPLSAFECRNDGYPLSSYWSNDENVQKALHIRKGSIGTWVRCKKELLFEKVILDTRSYHANLSKK…
LOC108206272		SCPL	1A-1		DCARv2_Chr1:20354798..20361028 (6.23 Kb)	MGSVYKMYFLLLLIGVLAFVSNQVVEDSHSAVKFLPGFRGPLPFNLQTGYVGVDESEDVQLFYYFVESERNPMVDPLILWLTGGPGCSGFTALANGIGPLYFREERYNGTLPTLYSNHNTWTKIASMIFLDLPVGTGFSYGRTSVASSSNDSQACAQAVQFLRKWLLSHPKFLSNPFYVGGDSYAGIFVPIVTQIISNENEAAIEPSINLKGYLAGNPLTSYADSNFSILFSHGMGIISDELYESLRRSCGLYHQKSDPDSAECSQSLEVYEQCTSGLNQYNILEKKCDRHEPQLRRSLSVDKRAAIDRSGESSLSALECPVAALSLYGYWFNDESVQEALRIRKGTIGTWVRCNQDNLAYEILITDVKPYHANLSTKGYKSLIFSGDHDFIIPFQSTQ…
LOC108212499		SCPL	1A-1		DCARv2_Chr1:40036694..40050343 (13.65 Kb)	MNAELKRHQHQTHKMEKKPYLKVLSVCNIQLLVVVTAILQNLVQQASADFHSPLIKYLPGFQGPLPFRFTTGYVGVDESDDVQLFYYFVESQTNPRDDPLILWMTGGPGCSTITAFAYEFGPVYFEQVEYNGTLPTLILNPHTWTKAASIIFLDLPVGTGFSYAKTSSASQSSDPEACAQALQFLKKWFISHPQFLMNPFYVGGDSYAGVFVSVITQMISNANEAISDPDQSINLKGYLLGNPVTIPNETNFRYTFAHGMGIISDELYKSLRRNCELDDQKSSFDNAECLKDKEAFELCKSGLFTPQILEKNCVEPLRRSLSYGETTIVDKIRDYDSPKLGSSAFDCRNNGYPLSSYWSNDENVQKALHIRKGSIGTWIRCKDELLFEKVITDTRPYHA…
LOC108214128	DcSCPL2	SCPL	1A-1	Raa1	DCARv2_Chr3:11935141..11951589 (16.45 Kb)	MEHEPLTYTLQLIHGFVTTRNLMYRNSRYLINILLLVVVVSGVVEKLGSQADFHSPVIEYLPGFGGRLPFQLTTGYVGVDETEDVQLFYYFVKSQGNPDVDPLILWITGGPGCSSFTALAYEIGPLYYKQVEYDGTLPTLILNPHTWTKAASIIFLELPVGVGFSYSKTSIASHSNDTQACAQALHFLKKWFISHPQFLSNSFYVAGDSYSGIFVPIITQMISNENKAEAGPELPINLKGYLLGNPKTFPPEGNYGFSFAHGMGIISDETYESLRRNCILGDQMSDSDNAECSKATEAYDLCRSGLFAPQILEKNCAEPLRRSLFNVQTAVVDKFEEHKNLKVAFSPIKCRNEGYALSSYWSNDESVQEALHIRKGTIGTWQRCNDELSYDMVITDTRP…
LOC108214129	DcSCPL1	SCPL	1A-1	Raa1	DCARv2_Chr3:11928457..11937600 (9.14 Kb)	MVKNVCHHLHLLLLLVFVGISQYWVRQVHADSHSPPIKFLPGFPGPLPFHLQTGYVGVDENEDVQLFYYFVKSERNPTEDPLIIWLSGGPGCSSFFALSYEIGPLYFKKVDYNGTLPTLVRNLNSWTKIANIIFLDSPVGTGFSYGRTSSASHSTDTKACALALQFLRKWFIGHPEFRSNPFYVGGDSYSGIIVPILTQMISNGNEAGLEQFVNLKGYLLGNPKTFPADQDFVIPFAHGMGIISDELYESLKQSCRSGYEKQDTDSLECSRCLDAFDQLRSGLFYEQVLENICDEYPPELRRSLSDKKGVFMHGSAERTNIKSSSSVLKCRFAGYRLCRYWFNNDNVRKALRVRKGTTGEWERCRDALPYEYDVSDSRVYHANLSRKGYKSLIYSGDHD…
LOC108214130	DcSCPL3	SCPL	1A-1	Raa1	DCARv2_Chr3:11946561..11972222 (25.66 Kb)	MASFYHLYYLLLLLVSVIILQELPQQMAADYHSPLIKYLPGFQGPLPFELTTGYVGVDEAEDVQLFYYFVKSQANPENDPLILWITGGPGCSSFTALAYEFGPLYFEQLVYDGTLPSLILNPTTWTKEASIIFLDLPVGTGFSFGRTSNASHSTDTQACFQALQFLKKWLISHTEFVTNPFYVGGDSYSGIFVPIITEMISNENEAKAGPEQSINLKGYLLGNPSTFPDEKNFRFAFAHGMGIIPDELYESLRRNCGPDYQKSDSDSAECSKDLEAYELCKSGLSKVQILEMKCAEPLRRSLSYEEIAVVDRFGNQNNAESILSEFECRDDGYPLSNYWINDENVQKALHIRPGNVGKWERCGRLSYKFVIADTRPYHANLSRKGYRSLIYSYTRTYSN…
LOC108227196		SCPL	1A-1		DCARv2_Chr6:34558574..34563563 (4.99 Kb)	MARISSTAYQLCYLLVVTGILQCMFSQVVAEDTHSPVIKFLPGFRGPLPFRFQTGYVGVGESEDVQLFYYFVESQRNPREDPLLLWMTGGPGCSSFTALAYQIGPLNFEQEKYDGTFPTLILNPYSWTKRASIIFLDFPVGTGFSYGRTATASRSTDTQAYAQVFEFLRKWLVGHSEFLLNPFYVAGDSFAGVYVAVISQMISDGNEAGLEPSINFKGYLAGNPVTFRAETNFSIPFSHGMGLISDELYESLRRSCGLDDQKADPDSAECSRSLETFNQLTDGLNQQQILEKACGEDSVHEPRRSLSDWKRAIIDGSGKTLLAETECHVEARLLSVYWINDESVQKALHIRKGTVGTWARCNQDTLAFEISVLDVRAYHANLSTKGYRSLIFSGDHDFV…
LOC108227197		SCPL	1A-1		DCARv2_Chr6:34553941..34559608 (5.67 Kb)	MYDGTLPTLVLNPNAWTKIASIIFLDLPVGTGFSYGRTPFASGSIDSQACAQAVQFLRKWFVSHPEFLSNPFYVAGDSYAGIFVAIVTQMISNGNEAGFEPSINLKGYLAGNPITYAAESNFSIPFSHGMGLISDELYESLRRSCGFDHLKSDSDSAECSRGLEAFEQCTNGINKYHILEKNCPRDAPQLRRSLSNGKRTFTDRFEETSLSAVSVSDCSVDARWLFGHWLNDELVQNALHIRKGTIGTWVRCNRDSLDFQMIITDVRAYHANLSAKGYKSLIYSGDHDFLVPFQSTQAWIRDLNYSVIDDWRPWIVEGQYAGYTRAYSNKMTFATVKGGGHTAPEYRPPECYAMFERWISNKPL*
LOC108227198		SCPL	1A-1		DCARv2_Chr6:34561784..34581460 (19.68 Kb)	MTHASVHQFYYLLLVTGIILNVSSQVKVVVADTHSPAIKFLPGFPGPLPFRLETGYVGVDKSEDVQLFYYFVESQRKPKEDPVILWMTGGPGCSSFSGLAMGIGPIYFKEVPYDGTLPTLLLNPDAWTKTASMIFLDYPVGTGFSYGRTSIASRTDDNQAAAQAVQFVRKWLVSHPEFLSNPFYVGGDSYAGIFVPIITQMMSNGNEAGLKPSINLKGYIAGNPKTFPAENNFSIPFSHGKGLISDELYESLIRSCGFDLKPDPDSTECTEAFEAYNQCIDGINSFDILDINCPIDLPLRRLLSNENRVFSDRFGETSLSAQSISDCLADAHELFDYWFNDEKVRNALHTRKKTIETWTRCGDVEYDGQIKDVRPYHANLSTKGYRSLIYSGDNDWLVP…
DCAR_021947		SCPL	1A-2		DCARv2_Chr6:18115437..18137624 (22.19 Kb)	MTNHTKFISSVLLLFLVISYTPNPTSSQTIVKALPGFPGELPFKLETGYVEVGEREDVVLFYYFVESERNPATDPLLIWIAGGPGCSTLRSFFFQIGPFTIEYSDTSKEIPDLHLNPYSWTKLANVIFLDAPTSGFSYAKSPETYTNSDTLSAKYTYQFLRKWLEKHPKFISNPLYVTGISYSGITIPLIVQETFNGNEAGNEPRINITGYIIGNPLTDRNIDFNTRIPYAHQVALLSDELYESTKAHCNGEYVNVHANNKLCQSDLQKVDEENTYLYTDVWANVPSVRKALNIREINLFQLSFSQSFITSLPGFSGKLPFKLETGYVGVGEQDEQQLFYYFVESERNPVDDPILIWITGGPGCSAIRSFFNQLGPLRFDYENTHGKIPQLLDNPYSWT…
DCAR_021948		SCPL	1A-2		DCARv2_Chr6:18079497..18121190 (41.7 Kb)	MTNHTKFISSVLLLFVVVSYIPNPTSSQTIVKALPGFPGELPFKLETGYVEVGEKEDVVLFYYFVESERNPKTDPLLIWIAGGPGCSALRSFFFQIGPFTIEYSDSSKEIPDLHLNPYSWTKLANVIFLDAPTSGFSYAKSPETYTNSDTLSAKYTYQFLLKWLENHPKFISNPFYVTGLSYSGITIPLIVQETFDDRHLDFNARIPYAHKVALLSYEIYESTKANCNGEYVNVHADNKLCQSDLQNVDECLEDVYMFHILEPICTPETSTRRLKGQQWCRDNTYLYTDVWANVPSVRKALNIRESFITSLPGYSGKLPFKLETGYVGVGEQDDLQLFYYFVESERNPVDDPILIWITGGPGCAALRPFFNQLGPLRFDYESTLPRLLDNPYSWTKVAS…
DCAR_029165		SCPL	1A-2		DCARv2_Chr9:2515461..2520718 (5.26 Kb)	MAGTLGRVLGLACVNILLLLLFSNNSVYSQSIVRNLPGFHGDLPFKLETGYTATGEKDDVELFYYFVESERNPADDPLVVWIAGGPGCSSLRAFFYEIGPLTFDYSRSKDEKPSLLLNPYSWTKVSNVIYLDTPVGTGFSYARSSDAYRTSDTLSSKHVYNFIRKWLIDHPRFISNPLYVTGVSYSGIVIPIITQEIYNGNEAGNEPQMNIKGYMIGNPLTDRNIDFNSRIPYANRMALLSDELFESAKENCQGNYISVNPSNGLCAKNLKEVEENLNFIYGYQILEPSCGLVVSGTSSLRKSRVLNSHRKNLFNPLRLPQQHQQPRCRGDTYDYYLVWANDRNVQRALRIREGTIREWEACNTDHYLVGKDDTETYSYNVASSVPYHRNLTNKNCRAL…
DCAR_029166		SCPL	1A-2		DCARv2_Chr9:2522267..2539499 (17.23 Kb)	MINCSMAATFGIVLFISWVNLLLLLLLSYSVHSRTIIENLPGFDGPLPFKLETGYTGIGERDDIQIFYYFVESERNPREDPVVIWIPGGPGCSTLRTFFYQHGPLKFNYMKSTGKKMMLELNPYSWTKVSNVLYLDTPVGAGFSYARTSNALKSSDTISSKHVYDFLRKWFNDHPGFMSNPVYIGGVSYSGIVVPIITQEIYNGNEAGNKPEINIKGYFLGNPLTDRDIDSNSKIPYAYEVALLSRQLYESAREHCSGDYMNPMNALCARDLDRVEECLKYIYEHHILEPICESSEDEASSPLVLYSLPQPRCREETYNYNIIWANEKDVQRALGVREGTVKEWEQCDGDHYLFGKNDTDTYSYNVASSIAYHRNLTNKNCRALIYSGDHDLVFPHIGT…
DCAR_029167		SCPL	1A-2		DCARv2_Chr9:2535986..2561625 (25.64 Kb)	MEGAFGPVLYISWVILLLLLLSSCSVHSRTIVKSLPGFDGPLPFKLETGYVGIGENDDIQIFYYFVESERNPKQDPLIIWIPGGPGCSSFRAFFYENGPLQFDYMKSRGGKPVVQLSPYSWSKISSVLYLDTPVGSGFSYAKTSNGTKTSDTLSSQHVYDLVRKWLNDHTEFMSNQVYIGGLSYSGILIPIITQEIFNGNEVGNKPQINIKGYLIGNPLTDRIIDFNSRIPYAYRVALLSRQLYMSVKQHCSGDYMNSGNVLCARDLARVDECLEDIYEHHILEPSCESSENAASSPLLLHQSSDPWCRDDNYVFSVIWANNEDVQRALGIREGTINDWEQCNTDHYLFGKNDTDTYSYNIASSIIYHMNLTNKNCRALIYSGDHDMVFPHIGTERWID…
DCAR_002156		SCPL	1B		DCARv2_Chr1:26062615..26068950 (6.34 Kb)	MKKFIFFTVLSLFLVLDSHHVRAAPRALLVKSLPGFVGSFPSNHYAGYVTLKGESELNFYYYFVTSEGNPSKDPVVLWLNGGPGCSSFDGFVYEHGPFNFEAGKGGLPTLHLNPYSWSKVSNIIYLDSPVGVGFSYSNDTSSYVTGDKKTAEDTHNFLLKWFEQYPEFVNNPFYIAGESYAGVYVPTLASNVVQGIKKGVKPVIQFQGYMVGNGVTDHQIDGNALVPFAHGMGLISDYMFEQAKTYCKDNFYDPSTRNCSKAIQNIDAAIDGLNIYDILEPCYHSPSNMDKAKDSSIPVSFQQLGQTSRPLTVRKRIYGRAWPFRAPVRDGLVPLWPQIMAESNAVGVPCINDAVATTWLNNDAVRKAIHASPKAGPWELCTGQIFYDHDAGSMIPYHK…
DCAR_004771		SCPL	1B		DCARv2_Chr1:51116287..51123140 (6.86 Kb)	MTVNTFLSIFIFCILLCFGLIQSAPETALVTHLPGFNGAFPSKHYSGYVPIGAADGKKLFYYFVLSERNPTEDPVVLWLNGGPGCSSFDGFVYEHGPFNFEKGDSQNSLPKLHLNPYSWSKVSNIIYLDSPAGVGFSYSGNESDYITGDQKTAIDSHKFLLKWFELYPEFLDNPFYIVGESYAGIYVPTLSFEVVKGIDANVKPAVNFKGYMVGNGCTDDKFDGNALVPFAHGMGLISDELYQEVITECQGNFYNPANDNCESKLGKVDREISGLNIYDILEPCYHGSENKITTVTTRLPQSFRKLGETERPLPVRTRMFGRAWPLRATVRDGIVPTWPQLLNSGNVPCTDDEVATSWLNDETVRKAIHAEQASVAGEWVLCTGRISFRHDTGSMIKYH…
DCAR_018617		SCPL	1B		DCARv2_Chr5:31567731..31581778 (14.05 Kb)	MWVFGGLPDSWFLLYLNLVAGLVISAFGGDPYVFYDWDVSYSTASPLGVKQKVIAIDGNFPGPILEVTTNWNVVVNVKNNLDEPLLLTWNGIQHRRNSWQDGVPGTNCPIPSGWNWTYVFQVKDQIGSFFYFPSLNFQRAVGGYGGIIINNRDVIPVPFAPPDGDITLLISDWYIKSHKDRRKDIENGIGLGAPDGILFNGRGPYRYDTSLVPDSIDYLTLNVEPETEGSYTVQQNYTNMDIHVGQSYSFLITMDQNASSDYYIVASSRFVNSSAWARAKGVAILHYSNSQGPASGPLPDPPNEYDTFFSMNQAKSIRWNVSAGAARPNPQGSFRYGDITVTDFYVILNRPPELIDGRYRTTLNGISHLAPQTPLKLAQQFKIPGVFKLDFPNRLMNRP…
DCAR_011040		SCP	2		DCARv2_Chr3:31654545..31659313 (4.77 Kb)	MAMSKMKLLITSILLIAVYTAATTEAAPPRGHHHIGVEEEADRIISLPGQPAVSFQQFSGYVTVNHLAGRALFYWLTESPHLPLSKPLVIWLNGGPGCSSVAYGASEEIGPFRINRTSSGLYLNKFSWNNEANLLFLETPAGVGYSYSNHSSDLFDTGDRRTAKDSLQFIIRWMNRFPRYRNREVYLTGESYAGHYVPQLARAIMHYNARSKQKINLKGFMVGNAVTDNYYDNIGTVTYWWSHAMISDRTYHQLINTCDFRRQKTSNECESLYSYAMDQEFGNIDQYNIYAPPCNKSDGSSGATHKTIRLPHRPHGMFRQLSGYDPCTEKYAEIYYNRPDVQKALHANTTGIPYKWTACSEQLNRNWNDTDVSILPIYRELIAAGLRIWVFSGDVDSVV…
DCAR_017913		SCP	2		DCARv2_Chr5:24770305..24776022 (5.72 Kb)	MPISRAGLVFFILCSRVIFNVAAETSKEQELDRITSLPGQPPVKFSQFSGYVTVDEQEGRALFYWLTEATGNSLNKPLVLWLNGGPGCSSVAYGASEEIGPFRVNKTASSLYLNKHSWNRDANILFLESPAGVGFSYSNTSSNLLDSGDKRTAQDALVFLIKWMSRFPQYKHREFYISGESYAGHYVPQLAEKIYDYNKATSQPAINLKGFIVGNAVTDNYYDNIGTVSYWWTHSVISDATYKWIMKSCDFKADKSSKECDKAVSYALDYEFGDIDPYSIYTPFCKPNNSSAGSLRLKNTLLRRRASGYDPCTENYAEIYYNRPDVQRALHANSTGIPYKWTACSDILIRNWNDSATSMIPTYKKLIAGGLRIWIFSGDTDSVVPVTATRFALSHMNLT…
DCAR_019122		SCP	2		DCARv2_Chr5:36469277..36475032 (5.76 Kb)	MGSSVFFVICLAILYVGSCYSLSDQEKDRITELPGQPTNVGFAQYSGYVTVNQMAGKALFYWLTESPEARNPESRPLVLWLNGGPGCSSVAYGAAEEIGPFHVQADGKSLYLNPYSWNKLANLLFLEAPAGVGFSYTNTSSELYTAGDRQTAVETYAFLLGWMERFPQYKHREFYITGESYAGHYVPQLSKIIYERNKGVENPIINFKGFMVGNAVIDDFHDYIGTFEYWWTHGLISDSTYKVLRVACDFGSSQHPSIDCIRALRVAEREQGNIDPYSIYTRPCNSSSSLRRNLGGHYPWMTRAYDPCTERHSEVYFNIPEVQKAFHANITKIPYPWKTCSDIVGEYWGDSPRSMLPIYQELIAGGIQIWVFSGDTDSVVPLTATRYSIDALKLPTVIN…
DCAR_020089		SCP	2		DCARv2_Chr6:34244743..34252870 (8.13 Kb)	MSQLNMGFFLFIILFITTVKCSSSDPILQQELDKVLSLPGQSFDVEFAQYSGYVTVNEKSGRALFYWLTEAVDDPADKPLVLWLNGGPGCSSIAFGMAEEIGPFHVNKDGKTLYSNPFSWNQVANLLFLDSPVGVGYSYSNTSSDHLNNGDKRTAEDSLQFLLNWLERFPQYKGRDFYITGESYAGHYVPQLSQAIVKHNLEKKAKAINLRGYMVGNALTDDFHDHLGLFQFMWSAGLISDQSYKKLNLFCDFQSFVHTSEQCDKVLDIAEKEFGNIDPYSIFTPSCTGNFSESNGKLRRRHKFGHIGQKYDPCTEKHSTVYFNLPEVQKALHVHQRTSPFTWQTCSDEVGLHWKDSPKSMLDVYHELIRSGLRIWVFSGDTDAVIPVTSTRYTIDALK…
DCAR_016353		SCP	2		DCARv2_Chr5:2472051..2475915 (3.87 Kb)	MPMIHPLFILLVFLSSSVKTECSLSDADKITQLPGQPQVGFQQFSGYVTVDNNKKERALFYYFVEAEIDPASKPLVLWLNGGPGCSSLGVGAFSENGPFRPNGDILVKNDYSWNSEANVLYLETPAGVGFSYSTDSSTTTMNDEITARDNLVFLKRWFLKFPQYRQRELFITGESYAGHYIPQLAHLMIQSNKKQKIFNLKGIALGNPVLEYATDFNSRAEFFWSHGLISDSTYNIFTSVCNYSRYVSEYYRDSVSSLCSRVMGEVTKETSRFVDKYDVTLDVCISSVFAQSKVISPQQVSRRIDVCLEDETVNYLNRKDVQKALHARLVGVRKWDVCSSILDYEVLNIEIPTISLVGSLVEEGIPVLVYSGDQDSVIPLTGSRTLVCGLAKRLGLNTT…
DCAR_020587		SCP	2		DCARv2_Chr6:30055499..30058930 (3.43 Kb)	MVAQACVLTAALLLSTLHFLAVVDSQPGADRIDTLPGQPKVGFQQFAGYISVGEKQERALFYYFVEAETKADSKPLVLWLNGGPGCSSVGAGAFVEHGPFRPKGNVLLRNEYSWNKEANMLYLESPAGVGFSYSSNKSFYDYVNDEMTAQDSLVFLQHWLEKFPQYKDRDFLISGESYGGHYVPQLAQLIVKTKAKINLKGIAIGNPLLEFNTDFNSRGEYFWSHGLISDSTYDLFNTVCNYSQIRRQAEKGSLSPDCSRVIRQASNEIGRLIDSYDVTLDVCLSSVLSQSGVLDKTHDSENVDVCVEEETVVYLNRKDVQKALHAKLVGVTRWITCSSVLHYDMENLEVPTINILGSLVKSGIRVLVYSGDQDSVLPLTGTRLLVDRLAKELKLTTTE…
DCAR_021408		SCP	2		DCARv2_Chr6:23376257..23381365 (5.11 Kb)	MKEKAFFYYFVEAERDPASKPLVLWLNGGPGCSSVGIGGFSEHGPFRTNGNGLVKNKCSWNSEANMLYWESPAGVGFSYSSEKSKMNDELTGHYIPHLAQLMTQSNKKQRVFNLKGIALGNPVLDYVTDFNSRAEFLWSHGVISDSTYNIFTSVCNYSRLMSEFYRDSLSSTCSGVIGEVNKETSRFVDIYDVTLDICIASVFAQSKVISPQQVINNIDVCLEDETVNYLNRKDVQKALHARLVGVDKWNVTSNILDYDHLDVEKPTISLIGSLVMEGIPVLVFSGDQDSVIPLTGSRTLVHGLAKQLGLNTTVPYRVWFQGQQVGGWTQVYGNILSYATIRGAAHETPFSQPERSLVVFKSFLKGMPLPEKFS*
DCAR_001106		SCP	2		DCARv2_Chr1:10863010..10867888 (4.88 Kb)	MGRLILWFVVLGFLVLGSYGYPEEDLVVSLPGQPRVGFKQYAGYVDVDAKNGRSLFYYFVEAEADPHLKPLTLWLNGGPGCSSIGGGAFTELGPFYPTGDGRGLQRNSKSWNRASNLLFVESPVGVGWSYSNNTADYTRGDAATAMDMHMFMMKWLEKFPAFKTRDLFLTGESYAGHYIPQLAIALLDHNEHSKDYKFNIKGVAIGNPLLRLDRDVPSTYEFFWSHGMISDEAGLAIMNECDFDDYTFGSPHNVTDACNHAISEANDMISDYINNYDVILDVCYPSIVQQELRLRKLATKISIGVDVCITYERSFYFNLPQVQKALHANRTSLPYRWSMCSNRLNYDDKDGNINILPLLKRIIENHIPVWIFSGDQDSVVPLLGSRTLVRELAHDLKFN…
DCAR_031497		SCP	2		DCARv2_B12:924468..928841 (4.38 Kb)	MASSWCFGAVVAALLVMVVNGYPEEDLVVELPGQPEVEFRQYAGYVDVDVKAGRSLFYYFVQAHHDPDHKPLTLWLNGGPGCSSIGGGAFTELGPFFPRGDGRGLRINSKSWNKASNLLFVESPAGVGWSYSNTTSDYNCGDASTARDMYIFLINWFAKFPSFKDRDLFLTGESYAGHYIPQLAIALLDHNEQSRGYKFNIKGVAIGNPLLKLDRDAPAVYEYFWSHGMISDEIGLAIFSECDFEDYTLDGKHNVSEACDKSMKKANDVVGKYINNYDVILDVCYPSIVEQELRLRKMATKISVGVDVCMVNERGFYFNLPEVQKALHANRTNLKYEWVMCTSLLNYTGADENIDILPLIKRIIQNHVPVWVFSGDQDSVVPLLGSRTLVRELAHDMQF…
DCAR_001922		SCP	2		DCARv2_Chr1:22299794..22317768 (17.98 Kb)	MDKSSSLISFSTILIFIISFFIVSSHGKTQSGGLDRLSRLKLSQTVGKGSFPDHFNPAVLRGIRILSQKGMKEKDKIERLPGQPPQKLEFSQYGGYVTVNQSAGRALYYYFVEAQHSKESLPLLLWLNGGPGCSSLGYGAMQELGPFRVHSDGKTLYHNHFAWNHAANVLFLESPAGVGYSYSNTSSDYKSNGDKSTASDNYVFLLNWLERFPEYKNREFYIAGESYAGHYVPQLAHTILHYNKKANASIVNLKGIIIGNAVINDETDVRGMYDYFATHALISDETAEQINKYCDFSPNATTQTTECNDAAQQADLDTFALDIYNIYAPVCNSDKLTVKPKRISSVIDPCSDVYVHAYMNRPDVQEALHANVTKLDHDWEACSEIIRGWNDSPTTVIPL…
DCAR_003619		SCP	2		DCARv2_Chr1:40672417..40675322 (2.91 Kb)	MLTALLVGRMTNFTYLALLLLLCIVSSVHGYGRDGFDPLGKLIEEQKSSEKAFQSDNKVLQNEYSSVYIGPQDGLKEADKIVALPGQPEGGSLNQYSGYVTVDPTAGRALFYYFVESQDSSSKPLVLWLNGGPGCSSFGNGAMMELGPYRVNSDGKTLSENKYAWNNEANVLFLESPAGVGFSYSNRTSDYITGDKQTALDTYTFLANWLERFPEYKTRDFFIAGESYAGHYVPQFAQLVLHNNKNTSQTVINLKGIAIGNAYIDYRARFEGMYDFLWTHAFISDEVHDGITLNCNFTSDATISDTCQSFRSQAKIGRIFIYDVYAPLCTSPPSSSPSISAFDPCSDDYIDAYLNTPEVQKSLHANVTNLPYPWESCNFNINIDWTDKPLTVLPVIKEL…
DCAR_022043		SCP	2		DCARv2_Chr6:17134724..17137963 (3.24 Kb)	MTNIAALVSFSLLCLLATAHCYGVKGNNPLARLIEAQNLKRPSTFRKAVRNVEYSPVFVGSQDGLKEADKVESLPGQPDGTTFEQYSGYVTVDPVAGRALFYYLAQSENSSSQPLVLWLNGGPGCSSFGNGAMMELGPFRVNSDGKTLSQNKYAWNNEANMLFLESPAGVGFSYSNTTSDYVTGDTKTAEDAYTFLINWLERFPEYQTRDFYIAGESYAGHYIPQLAQLILQNNKITNQTVINLKGIAIGNAYVDQLTQYSGSYDYYWSHALLSDEIHEGITINCNFSAIPNVTEACITYLQEVDLGDIFPYDIYAPWCDTSSGSPSTSGFDPCTDNYIDTYLNTQLVQTSLHVTVPPKSWASCNDDIYDNWTDSPATVLPVIKELMNSGISVWLYSGD…
DCAR_022044		SCP	2		DCARv2_Chr6:17130779..17133752 (2.98 Kb)	MARIATLLSLSVLCLVASVQCYGGKGDNPLAKFIEAQKSKRPSTFRNEVLDVEYSPVFVESQDGLKEADRVESLPGQPDGTAFDQYSGYVTVDPVAGRALFYYFAQSENSSSQPLVLWLNGGPGCSSFGNGAMMELGPFRVNSDGQTLSQNKYAWNNEANMLFLESPAGVGFSYSNTTSDYVTGDTKTAADAYTFLINWLERFPEYQTRDFYITGESYAGHYIPQLAQLILHNNKITNQTVINLKGIAIGNAYIDIETQHRGSYDYFWSHALLSDEIHEGITLNCNFSANANVSEACITYLQQVDLGDIFSYDIYAPLCGSSTGSPSTSGFDPCTDSYINTYLNTQLVQSSLHVTLPPKSWASCNFDINAHWNESPATVLPVIKELMSSGISVWLYSGD…
DCAR_022049		SCP	2		DCARv2_Chr6:17084578..17087505 (2.93 Kb)	MTKIRALLYLSLLCLFASVQCYRGHENNPFAKRIKARNLRRASIFQDEIQKVEYSPVYIGPQDGLKEADKVESLPGQPDGATFDQYSGYVTVDPVAGRALFYYLAQSENSSSQPLVLWLNGGPGCSSFGTGAMMELGPFRVNSDGETLSQNKYAWNNEANMLFLESPAGVGFSYSNTTSDYVTGDSRTAADAYTFMMNWLQRFPEYQTRDFFIAGEDYAGHYIPQLAQLILQNNKITNQTVINLKGIAIGNAYINDETDLAGILEYYWTHALISDEVHMGITLNCNFTVGANISDTCGTYLDQINTDGIFPYDIYAPWCGSSIGSPSTSRFDPCTDTYINELIDNQWTDSPETVLPIIKELMSSGISVWLYSGDTDGVVPVAATRYAIDSLQRLVKTPW…
DCAR_022054		SCP	2		DCARv2_Chr6:17044361..17046608 (2.25 Kb)	MMELGPFRVNSDGQTLSHNKYAWNNVANVLFLESPAGVGFSYSNRTSDYVTGDKKTAEDSYTFLINWLERFPEYQTREFFITGESYAGHYIPQLAQLILHNNKITNQTVINLKGIAIGNAYIDDETQDSGTVDYLWSHAMVSDEVREGITLNCNFSPSVNVSEACQTYIDQIDIGDNYGYEIYAPSCDPQKGSFSMTGFDQCSDNYIDAYLNTQQVQASLHVTFPPKSWASCSDVVEWTDAPATVLPVIKELMNSGISVWLYSGDTDAVVAVTTTRYAIDLLKTSVKTPWYPWYAQAEVGGYAVRYENLTFVTVRGSGHFVPSYQPSRALALFSSFLAGELPPSKAN*
DCAR_022055		SCP	2		DCARv2_Chr6:17040996..17043965 (2.97 Kb)	MTKIANLLSLSLLCLVASVQCYGRNGFNPLEKLIKAQKSKRISTSGDELLNVEYSPVYVGPQDGLKEADKVELLPGQPDGAMFDQYSGYVTVDPVAGRALFYYFAQSQNSSTQPLVLWLNGGPGCSSFGNGAMMELGPFRVNSDGKTLSQNKYAWNNEANMLFLESPAGVGFSYSNTTSDYVTGDTKTAADAYTFIINWLERFPEYQTRDFFITGESYAGHYIPQLAQLILHNNKITNQTVINLKGIAIGNAYIDEETQYAGSVDYFWSHAMVSDEIHEGIILNCNFSAYANISDACESYLDQVNIGDIFGYDIYAPLCGSTSGSPSTSGFDPCTDDYINTYLNTQNVQTSLHVNAPLNSWESCSDKLEWTDSPATVLPVIKELMSSGISVWLYSGDTD…
DCAR_008054		SCP	2		DCARv2_Chr2:39177888..39183863 (5.98 Kb)	MNSISGDDLVTNLPGQPNIDFRHYAGHITVNENNGRALFYWFYEALTLPDDKPLVLWLNGGPGCSSVGYGATQELGPFIVDGHSSELKFNPYSWNREANMLFLESPVGVGYSYSNTSSDYSKLGDDFAANDAYAFLQKWFLKFPSYRTRILYIAGESYAGRYVPDLADLIQNKNKDSSVHINLRGILLGNPETSNADDWQGILDYAWSHAIVSEETHKAIKKSCDFYSSEPWNDDCAQAADEVYRQYKEIDMYSLYTSVCTSNTAGSEYKSNQVMIRGTSNMMPRIMGGYDPCLDDYAKAYYNRPDVQKALHVSDGHQIKNWSICNMDVFNNWLWSESKESVLPTYKDLILPDLRYGSTDYFVLLNDVAGWVQEYKGLTFATFRGAGHAVPLFKPSESL…
DCAR_023461		SCP	2		DCARv2_Chr7:1730975..1736352 (5.38 Kb)	MAVSKFMNSFNINIVVVFLVVVVLDGVVLARHQPSEVSYEEAKAQQGADRIGKLPGQPEVSFKQYSGYVTVNESHGRALFYWFFEATEAPEKKPLLLWLNGGPGCSSIGYGEAEELGPFLTQKGKPELSFNKHSWNKEANLLFLESPVGVGFSYTNTSSDISNLGDTITAKDSYIFLVNWFKRFPQFKSHDFYIAGESYAGHYVPQLSEVIFDSNKHVSKEEYINFKGFMIGNALLDDETDQKGMIDYAWDHAVISDHLYDELKLECNFSERNQTDACGDALDKYYNVYKIIDMYSLYTPSCFDNNGTSISRQLPKIHGIAPHLFSKHDGWHKKPAGYDPCLSEYTEVYLNRADVQKALHANVTKISYPWTHCSDAISFWEDAPSSVLPVIRKLVNGGL…
DCAR_026895		SCP	2		DCARv2_Chr8:27838526..27850139 (11.62 Kb)	MAVSRFMHDWTQLFVVLTLAGAALARHQFSELSYEVKAQQEADRIIELPGQPQVSFKQYSGYVTVNESHGRALFYWFFEATHLPEKKPLLLWLNGGPGCSSIGFGEAEELGPFLSQKGKPELKFNNHAWNKAANLLFLEAPVGVGFSYTNTSSDIKQLGDKITAKDSYVFLVNWFKRFPQFKSHEFYISGESYAGHYVPQLSEIIFDKNMYVPKNEYINFKGFMIGNALMDDETDQKGMVDYAWDHAVISNHVYDEIKLECNFSNENSTAACDAAIEKYFDVYKIIDMYSLYAPTCFDSNTTRTNKQFPVIHGIAPRLFSKQKGWHQKPAGYDPCLSEYTEVYLNRADVQKALHANVTKMSYPWTHCSDTITVWNDAPESTLPVIRKLVNGGLRVWVFS…
DCAR_023375		SCP	2		DCARv2_Chr7:905923..909770 (3.85 Kb)	MTGSSVLSVLCIYVVLTFGSFITVIKSLETQTQSHEHYSYDRVINLPGQPLTPSVSQFSGYITVNKDHGRALFYWFFEAQSHPSKKPLLLWLNGGPGCSSIGYGAAVELGPLKVNKNGGLNFNPHSWNKEANLLFVESPVGVGFSYTNTSSDLDILDDQFVAEDTYNFLVNWLQRYSQWSSHDFYISGESYAGHYVPQLAELIHNRNKDISENPFINLKGFIVGNPETDDSYDYRGILEYAWSHSVIPDEVYDTAKNVCNFENNNWSKECNAAMEIVFDKYKEIDIYNIYAPICLINTTSSVVGSDSHVSSFKAQSQDYKRPIRIPAGYDPCYTPYVQEYFNRTDVKKAFHANTSIDYKVCSDHVFNLYNYTISSILPIYTELIKSGLKIWIYSGDADG…
LOC108192302		SCP	2		DCARv2_B12:924308..929004 (4.7 Kb)	MASSWCFGAVVAALLVMVVNGYPEEDLVVELPGQPEVEFRQYAGYVDVDVKAGRSLFYYFVQAHHDPDHKPLTLWLNGGPGCSSIGGGAFTELGPFFPRGDGRGLRINSKSWNKASNLLFVESPAGVGWSYSNTTSDYNCGDASTARDMYIFLINWFAKFPSFKDRDLFLTGESYAGHYIPQLAIALLDHNEQSRGYKFNIKGVAIGNPLLKLDRDAPAVYEYFWSHGMISDEIGLAIFSECDFEDYTLDGKHNVSEACDKSMKKANDVVGKYINNYDVILDVCYPSIVEQELRLRKMATKISVGVDVCMVNERGFYFNLPEVQKALHANRTNLKYEWVMCTSLLNYTGADENIDILPLIKRIIQNHVPVWVFSGDQDSVVPLLGSRTLVRELAHDMQF…
DCAR_006112		SCP			DCARv2_Chr2:21956527..21960350 (3.83 Kb)	MKLTLSSLSVLAFLVFLHASPFASAITHDDSNIFESSTLQTQAEKLIRGFNLSPEHKINIEPRGSSFSTSPRLVEKKFKFAAGGDSGASVEDLGHHAGYYRLPHSNDGRMFYFFFESRQSKADPVVIWLTGGPGCSSELAMFYENGPFHVANNLSLTWNDFGWDKVSNLIYVDQPIGTGFSYSSDDDDIRHSEEGVSNDLYDFLQEFFKAHPQYVKNDFYITGESYAGHYIPAFAARVHQGNKRKEGIPINFKGFAIGNGLTDPEIQYKAYTDYALDNKLIKKSDYNEINKLIPSCERAIKLCGPADERSCLTAYRICNNIFNDIMSLVGNKNYYDIRKECEGDLCYDFSNMEKFLKQKSVRDALGVGDIEFVSCSSAVYDAMITDWMRNLEVGIPALL…
DCAR_006406		SCP			DCARv2_Chr2:25169565..25173934 (4.37 Kb)	MDKKCPRFLAVVLLGVLFLCPLCLADSELYSSANFPTTEAERLIRGLNLLPKDVNVVDQENESGVPQGKKIVERKFKFPNLVDPGGVSVDDLGHHAGYYQIQHSHAAKMFYFFFESRNSKNDPVVIWLTGGPGCSSELALFYENGPFSIAKNMSLVWNEYGWDKVSNLLYVDQPTGTGFSYSSDKRDIRHNEDGVSNDLYDFLQAFFVEHPQFAKNDFYITGESYAGHYIPAFAARVHHGNKAKQGAHINLKGFAIGNGLTNPEIQYKAYSDYALDMSIIKKSDYERINKVLPVCETAIKLCGTDGTIACMASYYVCSSIFNSIMALAGDTNYYDIRKKCEGRLCYDFSNAEKFLNKKSVRESLGVGDIDFVSCSPTVYQAMLVDWMRNLEAGIPALLE…
DCAR_006411		SCP			DCARv2_Chr2:25205856..25215629 (9.78 Kb)	MKNHLISLLILFSLSTISTAISSELPQSQAQKLIRDLNLFPSELINIVDANHSAPPLLSHNANRLVEKRFKFPGLATAGVSVEELGHHAGYYQIQHSYAAKMFYFFFESRNSSNDPVVIWLTGGPGCSSELALFYENGPFTIANNLSLVWNEYGWDKVSNLLYVDQPVGTGFSYTSDKRDIRHDENGVSNDLYDFLQAFFAEHPEFVKNDFFITGESYAGHYIPAFAARVYQGNKAKEGIHVNLKGFAIGNGLTDPEIQYKAYPDYALDMGLITTAEYKRLNLALVPVCEASIKLCGTDGTVACVASYVVCNLVFSTILSHAGNGINAMLVDWMRNLEVGIPALLEDGIQMLVYAGEYDLICNWLGNSRWVQAMEWSGQKEFVASSEVPFEVDGSKAGL…
DCAR_018776		SCP			DCARv2_Chr5:33078192..33091126 (12.94 Kb)	MAAIISCKMAPSFPPLTFSLFLLVLSVSAFSSSVTSSNFADSLADKLIRDLNLSPKHEVNIVPPGTSDTTQNSRLVEKKINLPVLGDSGATVKDLGQHAGFFRLPHSKDARLFYYFFESRNSKDDPVVIWLTGGPGCSSAIALFYENGPFHITKNMSLSWNSFGWDKVSNIIYVDQPVGTGFSYSSAASDIRSNEKGVSDDLYDFLQEFFKAHPNYTNNEFFITGESYAGHYIPAFASRVHQGNKDKEGIPINLKGFAIGNGLTDPAIQYKAYTDFSLDNKIISKSDHDSINKLVPECEKDIKLCATVGNQTCLDAFDACTAIFGAILDVAGNINYYDIRKQCDGGGLCYDFSRVDEFLNLPSVKEALGVHTDYVTCSSIVYNAMQGDWMKDLEVGIPA…
DCAR_016156		SCP			DCARv2_Chr5:711558..712138 (582 b)	MFYFFFESRNSKNDPVVIWLTGGPGCSSELDLFYENGPFTIVKNMSLMWNEHGWDKVFNLLYVDQPTGTGFMCSSDRQNIRHNEEGFSNDLYDFLQVPCLKKWSV*
DCAR_030734		BAHD	1		DCARv2_Chr9:29291439..29293357 (1.92 Kb)	MAPSFNIKIVAECQVSPPPNTTPISLPLTFLDIPWLFFSPNKSIFFYKFSNSTNTTTIIPFLKHSLALTLQQFSPFSGNISTPSKPQIVYSHGDSVAFTIAEGEADAFGHLSSNHPKDVWKLLSLVPDLNSTESNNMISIPSLAVQITVFGDIGMSIGVAFQHVVADERTYNIFMKTWASTCKSLQEEKLSLHVTNSPPSFDRNVMIDPNQELETALLNQWRNRVISRNCQTFDASDMVQSTFVLSIDDLQRIKTIIIAKCKQMNQPQPSLLSAYVLACSLVWVCLMECQGITSANVSEKPAYFGFIAGGITRLDFTVPSNYFGNCVAFGRAGAMESDLVSENGIVMAAKAIGKKIKDLDQEVLRDAKRWIAEWEEMLESNVNVIVVGSPKVDLYDMDF…
DCAR_007728		BAHD	1		DCARv2_Chr2:36693961..36695858 (1.9 Kb)	MEGEAATVTVLEHCKVSPAPDGVPVTSLHLPFFDLLWLTFHPLGRLILYDFPHSTNHFIQKTVPILKTSLSLALKNFTPLAGKLLIPSDADSNADCLIRYSDGDSVSVTFAECNGDVNHFFGGHARDADVLKPLATPISSTSLFAIQVTVFPNRAISIGIMNSHVVADGNTVFNFIRAWASIAKRLCSSDIVSTEDYMIPDYDRSSIKDPYGLGTMIMKSLGPLIKQVQIKESSVPRARATFVLTESKIQALKKTVLAKRPELSYVSSFTVTCAYLWTCFAKSRYNVEKEKHRLDEPQNFGFVMDCRARLDPPLPNSYFGNCLVPCIAAQTGRVMAGDEGLEAAAEVLGNAIAVKLKEGPLHDSEKWMEQFAGLMRGEWSIGIAGSPKLDYYNNIDFGW…
DCAR_021217		BAHD	1	Cy3XSGG-Q3	DCARv2_Chr6:24995776..24997715 (1.94 Kb)	MVSVLESSRVSPPPNTNVEKSLPLTFFDLIWVPFHPLSRVIFFDFPCSTNHFIENIIPNLKISLSSALQHFSPLAGNLIKPSNPDSETDFHIRYADGDSVSVIFAECTEDFNQFCGYQVRAADLLRPLVPQLPGESRVEVCGEECLASPLLAIQVTVFPNHGVCFGFTNSHVVADGSSMFSFVQAWASLAKQVMLKEDGSNFQVPFYDRSLIEDPLGLGAIIQRNFRGLATAEQMEQVAPDQSIGGTKARVTFVLKQADIEALKSLVIQKRPALPYVSSLTVVSAYVWTCMAKTRAAVVKGSEQEPLNFAIAYDCRARLDPPLPASYFGNCILASVTVEKKEVLAGEEGLFTAAELLGNSLSAKINNKDGVWKGASGLHDEFAGVTRGEWFLGIAGSPK…
DCAR_021218		BAHD	1	Cy3XSGG-Q3	DCARv2_Chr6:24984693..24986393 (1.7 Kb)	MVTLLENCRVSPPPNTSADKSLPLTFFDFIWVPFHPLGRVIFFDIPCSTNHFTQNIVLNLKTALSHALAHFSPFAGNLTKPTNTNSETEFQIRYVDGDSVSVTFAECTDDFNYICGNQVRDADILKPLVPRLPSGVALLQESGEKCFASPVLAIQVTVFPNHGISFGFTNSHTVSDGSSLFNFIHEWAKQATSKSDVAGSDFLSPYYDRSSLKDPLGLTTMFKGYFGGADMAEHMEENIPDQSSGDKARATFVLKQAEIEALKSLVIEKKQNFPYVSSFTVVCAYVWTCMAKTRADVVGGMEQEPLNFGIAYDCRARLDPPLPASYFGNCIFSAVPVGRRDILAGEEGLLAAAELIGTALYAKLNNKEGVLNNAHALLTTDFAGVMRGEWYLGVAGSPK…
DCAR_021219		BAHD	1	Cy3XSGG-Q3	DCARv2_Chr6:24961732..24963742 (2.01 Kb)	MEDRLSTVKVLEHCRISPPADTVPVATLPLNFFDYLWLTFHPLGRVLFYDFPHSTSHFIHHTVPNLKTSLSLALKHFTPLAGNLIVSSNTNSNTNYVIRYLDGDSVSVTFAECTDDIDYGNHVRDANMLNTFVPQLPSATSVDISGEKCSVAPVFAIQVTVFPGRAICIGIRNAHAVADGSSLFNFARAWASITKKVNLLDTKNNISDLITSEGFQIPSYDRSSIQDPCDLGTMYLKAQGARVKKQVEKALPQMESVDDSSKRKVKATFTVTEAKIKALKSMISTERPTLAYLSSLTSVCAYLWTCFAKTRATVWGVEHNLDECQHFIFAMDCRARLDPPLPASYFGNCLVPCCGALTGRILVGDEGLAAAAEVLGNSVSVKLEKGPLHGSDMFLDEYA…
DCAR_021221		BAHD	1	Cy3XSGG-Q3	DCARv2_Chr6:24953311..24955321 (2.01 Kb)	MVDRSSTVKVLEQCRISPPADSVPVATLPLNFFDLQWLIFHPLGRVILYNFPHSTSHFIQHTVPNLKTSLSLALKHFTPLAGNLIVPSGTDSNTDYVIRYLDGDSVSVTFAECTDDIDYGNHVRDANILSTFVPQLPSATNVDISGEKCSVAPVFAIQVTVFPGRAICIGIKSAHTVADGSSLFNFARAWASITKNVNLLDTKNNISDFVTSEGFEIPSYDRSSIQDPCDLVTMFLEVLGPGVTKQVEKLLPQKESVDDSSKHKVKATFTITEAQIKSLKSMISTERPTLAYLSSFTAVCAYIWTCLAKTRATVWGEEHNLDECQHFSFSMDCRARLDPPLPASYFGNCLAPCLGAQTGRVLVGDEGLAAAAEVLGNSVSVKLEKGPLHGLDKLPDALA…
DCAR_021222		BAHD	1	Cy3XSGG-Q3	DCARv2_Chr6:24948805..24950828 (2.02 Kb)	MENPSPAINILEHCGISPSAEAITVTSLPLSFFDIMWLTFHPLGRVIFYDFPYSTTHFTQNVVPNLKTSLSLALKHFTPLAGNLIIPSNTDSNIDIGIRYMDGDSVSVTFAECTGAVNQFSGNHVRLADIMNPLVAQLPSGTCAEISGESCSVAPLIAVQVTVFPNQAICIGITNSHVVADGNTMFNFVRAWASIAKQLNICEAKPDTNDLIASGCFQIPCYDRSLIKDPYGLGPLFKKMRAAGGAGRMEQLMKQKEDSAPDSSKIKVRATFVITEANIQALKNKVLAKRPTLTHVSSFTAVCAYLWTCFAKTRATVWESAHDLDELQNFSFAMDSRPRLDPPLPASYFGNCLVACLGVQTGRVMIGDEGLAAAAEVLGNAISAKVKNGPMHGADKWME…
DCAR_021223		BAHD	1	Cy3XSGG-Q3	DCARv2_Chr6:24943845..24945839 (2 Kb)	MEDVAASVSILEQCEVTPAPDAVPVFSLHLPFYDLLWLPFHPLGRVIFYHFPHSTDHFIQKTIPNLKTSLALALKHFTPLAGKLFTPSDTKSDAECLIRYSDGDSVSVTFAEGSGDVNYLSGNHVRDADILKSLVPPLSSTTSADTSASALFAIQVTVFPNRAICIGITNSHVVADGSSVFSFIRGWASIARRLDNSDGGLELDISDLVATGDYQIPSYDRSSIQDPHNLGAMLAKTAALLMEQIQLQKDRMVEDPSNPRVRATFILTESDLQALKKTVLANRPGLTYVSSFTVACAYLWTCFAKARATASKEDHNLDEPQNFGFVMDCRTRLDPPLPASYFGNCLVPCVGVKTGRVMVGDEGLAAAAEALGNAIAVKLKEGPLHGTDKWMDEFAGIMR…
LOC108196041		BAHD	1		DCARv2_Chr7:1318072..1321256 (3.19 Kb)	MAHAPGNNNNMVDILEHCRISPPSDLCTTTKILPLTFFDIFWLNWPSLSRVYFYDFPCSATEFTQKIVPNLKKSLASTLQHYYPFCGNLIIPTSLSTNTSPAIRYSDGDSVSVTVAELRSVVSEGFKYLSGNEAVEVDELMCLVPELPQGRGDENEKVSPVLSIQVTLFADQGFSIGFRNSHVVADGKSLYNFIRTWAVINAKQLSRDWDYENLDSLPVYDRSVIGDPKGMASIFLREILRQQDSQTDAKAPSDVHKDDMVQATLVMDHLQIQGLKNLVSTQVPHASTFVVVCAYVWACMAKMRAAEGQEVEVDEHFVFAVDARARLDPPIAANYFGNAILPCWSTLKTIELAGEQGFRIAVKKIREGLDEKMKNEEGVLKGYDTIFDQIKAAKGQPKF…
LOC108207547		BAHD	1		DCARv2_Chr2:24012048..24014309 (2.26 Kb)	MANIAAGINTVTILEHHRVSPPLDPSMTVKLLPLTFFDMMWLTLPPFSLVYFYDFPCSTSHLLETLVPPLKKSLTLALKYYFPLCGNLIIPTTLTSNTTPAIRYSKHDSVSLTIAEFSGATSQGFEHLSGNHPRDVDELFALVPQLPRGDTESVEDDSVLVSPVLSIQVTLFPDHGFSIGFTNSHVAADGKSLSNFIRTWASINAKHLIGVCNYEILDTLPFYDRNVIKDPKGIASNFFKVQHENSGAISYAAPNNKDWVQSTFVMNIAQIQAEADLRRGKRGQIRHWIQGLKNLVMDKIPHVSTFMVACAYLWTCMAKTREALGHETEVEQHLLFGMDARARLDPPIPANYFGNVVLVCWNTLKTRQLVGEDGFCNAVQEMKKFLDEKINSDEGVLKG…
LOC108208310		BAHD	1		DCARv2_Chr2:24009149..24011491 (2.34 Kb)	MANAAGINMVTVLEHHHVSPPLDPSVTIKLLPLTFFDMMWLTLPPLSRVYFYDFPCSTSQFMETLVLPLKKSLALALKYYFPLCGNLIIPTNHTSNITPALRYSNDDSVSLTITEFSGDTSQGYEHLSGNHPRDADELFALVPQLPRGDTETVEDESILVSPVLSIQVTLFPDQGFSIGFRNSHVIADGKTLSNFIRTWASINAKQLIGECNYEILDTLPFYERNGIQDPRGIASIFLRAKHKYSEAIISAAPKQDWVQATFVMNIAQIQGLKNLVMDKIPDVSTFKVACAYVWTCMAKTREALGHVTEVEQHLIFGMDTRARLDPPIPANYFGNVVVVCWNSLKTSQLVGEDGFCNAVQEIIKVLDEKINNNEGVLKCLETYIDDIEAAKGQPALGIG…
LOC108208383		BAHD	1		DCARv2_Chr2:24016184..24018667 (2.48 Kb)	MTAFWYLPFYLFRTWASINAEQLIGECNYEILDTLPFYDRNVIKDPKGIASIFFKAQHENSGASFSAAPSKDRVQATFVMNVAQIQGLKNLVMDKIPHVSTFMVACSYVWNCMAKTREALGHGTEVEQCLVYGMDVRARLDPPIPANYFGNAVLGCWNTLKTRQLVGEDGFCNAVEEMNRVLDEKINNNEGVLKGLETYFDDIGAAKGKEVIRVVGSHKFDYYTTDFGWGKSKKYEHLNRICLIRDLKGDLGIGICLSKNEIDSFTTTFIQGLIN*
LOC108224500		BAHD	1	Cy3XSGG-Q3	DCARv2_Chr6:24894051..24899529 (5.48 Kb)	MSKSNAAGTNPVTVLEHCRISPPHDLAITENFLPLTFFDMLWLNWPAPGRVYFYDFPCSTTEFKQTIVPNLKKSLASTLKHYYPFCGNLMTPTTLADSTTPVIRYSKGDSVSLTVAEFTGNTSEGFEYLSGKHAREVDKLFTLVPDLPRGSSDTDVTDSIHISPVLSLQVTLFPDSGYSVGFRISHVVADGKTLSNFFRTWASINVKQLIGEDNCDNLDTLPFYDRSVIKDSKGIASIWLRDCLRMRNQKDYKKAFAPAAQKNELVEATLVLKREQIQGLKILVPAQLQRVSTFVVVCAYVWTCMAKTRAALGQATNDENQAEEEHLIFAMDARDRLDPPIPSNYFGNTILPCWATLKTSQLVGEKGFADAVEEIRNALYERIKGPLKGLEMYFDRNEA…
LOC108226206		BAHD	1	Cy3XSGG-Q3	DCARv2_Chr6:24899566..24901646 (2.08 Kb)	MAGASGLVSVLEHGYIPPPLDHSDTEKLLHLTFFDMFWLNWPPLSRVYFYDLPCSKAEFTQTIVPQLKKSLAMTLKHYYYFSGNLIVPTSLSSHIAPAIRYLKGDSVYVVIAEFKGDASKGFKHVCGNHVRLIYDLLRLVPELPPGYTHGIENDRYVASPVLSVQVTLFPGQGFSVGFRNSHVIADGKSMSDFIRTWACINAKQLRGEDDYDKINTLPFYDRSVIKDPKGIASIFLRESLPVANSHVSSPRAHHCRDLVQATLLINRVQIQGLKHLVTDQYPQVSSFVVTCAYVWTCMAKTRMALQQFTYDKEEVKEHFVFMMDTRERLDPPVPSNYFGNAVVNCRCSLNTSLLVVEHEGFRNAVKEIRRVLDEKLNNEEGVVKGFEKVFDVIKASIMQ…
DCAR_000928		BAHD	2		DCARv2_Chr1:5911669..5913524 (1.86 Kb)	MTVMEVQVMSKKMVKPSVPTPDHLKTCKLTSFDQIAPPDQVPIIYFYNNSHLDNIREQLVKSLSKTLTKFYPWAGRFVLDGFYVDCNDEGALYVEAEVNIPLNEFIGQAKKNIQLINDLVPKSNFVNIHAYDNPILGIQVSFFECGGLAICMYLSHIVADGFSAAAFTKEWSSTSSGLINGDQDASSSPMSFNLALLVPTRDLSTVVKPAVLPMSKQKELKIVTRRFLFDETAISTFKDHVIKSESINQPTRVQAVTSVLWKALIRQSKLPNSTLYFHLNFRGKASIAMPPLDNPFAVCGNYYTQVPTRFKGTNETKHELELHELVKLLRGKLRNTLKNCSEISTADGLFLEAAKNFNIIQEDMESDETDVRIFTTLCRMPLYETEFGWGKPEWVTIPE…
DCAR_000929		BAHD	2		DCARv2_Chr1:5924353..5926205 (1.85 Kb)	MTIMEVQVVSKKMVKPSVPTPDHLRTCKLSFFDQIAPPDHVPIIYFYSASNIDNIREKLEKSLSKTLTQFYPLAGRFVLDGFYVDCNDEGVLYIEAEVSSPLDRFIGEAAKNMKRINDLVPRKNFGKTNDYTTPVTGLQVSYFKCGGIAICMHLSHVVADGYTAAAFIKEWASSTTGLIRGDQVISSSAISFDFASLFPARDLSMAIKPPQLPLSKRRDLKIVSKRFLFNENAISSLKANVNKSENINRPTRVEVVTSVIWKALIRISKLPHSTLYLHLSLRGRTGIITPELNNPSLCGNFYLQVPAKFKGENETKHEVELHELVKSFRGSLRSTLKNCSQISSPDELFSEAANNVNEVHEDMGSEEVHVRLLTSMCRMPVYETDFGWGKPEWVTIPEM…
DCAR_000930		BAHD	2		DCARv2_Chr1:5933728..5935617 (1.89 Kb)	MAIQVMSERIVKPAVSTPDHLRICKLSFFDQLAPPAHVPLVSFYHNDTVSRDQTRMYLSKSLSQALARFYPLAGRFVRDGFYVNCNDEGVLYVEAEADLELDEFLGIARKNVERVNDLVPWNSIGETTLVTTPIMGIKVTVFRCGGLSIAILLSHVIADGYTAATFVHEWAATTSDLLGLVNHEDVFATKPNKYEFGVANYFPSRDLSAEIKPALVPSSKIKKGKIITKRFVFNENAILTLKAKVTKSKNMSRPTRVEVVTSTIWKSLVNMAAKNSIHKQSTLYLHLNLRGRTRAMAPPLPSDNTSLCGNFYMEVPTKVNNNKTDARELHDLVNLLRKSLRNALGECSKISSPGEMFTEIAKNFNEIEEEKGNEEVDVHLLSTLCRFPVYEVDFGWGKP…
DCAR_004681		BAHD	2		DCARv2_Chr1:50381996..50383838 (1.84 Kb)	MEVKMLSRKMVKPANPTPDHLVASKVSFFDQMQPPVYIPSIYFFKSGSTCRDRLEASLSETLTRFYPLAGRLSVDGTSVNYNDEGIEYLEAEVLDVTLAELLEKAPTNLELLHGLVPWDVQKATLDKSAIMGIQLTMFKCGGLVISTVTSHIMLDGFSGSTFFREWSVACRAGLSEVMVPNFGMPLVFPRKDLSGLIKPSGSPFMRNVKIVTKRFVFHQKTIVGLKSEVRASSKNVLSPSRVEVIACAVWKVLISIDQSNHGILRDSTLCTSVNLRGRTGIKEIPQNVFGNFYFQIPTRFKTENITKPEDLELHQLVSLFSSTIKTEIMDCSKISDPNELMAKVAKNINIIREDRGNNRVNSRFFNTLCNFPMYDVDFGWGEPEWVGVTNVPVELVVLM…
DCAR_008424		BAHD	2		DCARv2_Chr2:42022073..42023904 (1.83 Kb)	MEAQIIATKLIKPAVPTPDHLRICKLTFLDQLAPMVHVPFMQFYKANPRENVQEKLLNSLSQTLIRFYPLAGRFIEDGWYIDCNDMGAEYIEAKINIELHEFLTLAPQNIHLLDHLLARNDLEAVSYLDTTPILCLKVTTFRCGGIAICTHLSHKLVDGFTAAAFFREWSGTCKSNTIRQQVAFPPDYGLDKVFDTRNIPDDINPKHDLSESPKQKVVTKIFVFGEQAISTLKSRLANSTDITQPTRVEAVTSTVLKAITSATDSRKDYLMFYCSINMRGRTSLMKRASDDNSLLCGNFCIPVPIKIDRNNKNVEVQDVVTLMRTKIGEVVELCSRSLNPDELYSKLALNLREIIGSMGKENVDTVYFSSLCRFPFYEADFGWGKPEWVTTGGMTIELA…
DCAR_001298		BAHD	2		DCARv2_Chr1:4188002..4189975 (1.98 Kb)	MNVPTILYYPVDIHSCGKQYQESKMEVEILSTELIKPYTSTPLSLRHYNISLIDELSPTINVPTILYYPVDIHSCGKENVTTHSICMHLKKSLSMALTRFYPFAGRYMKESYMVDCSDQGAEFVQAQVDIRLDQLIGLGKNVQVELLNCLLPRPVGACDKDTDPQLAVQVSAFACGGYAIGILSSHIIADMSTTSSFVVEWAREAKQLLEGLDHDHDHDLSVSPSWNSAMLFPGCKLPRLPPRFSVDHKIVTKVFSFSDSAILKIREKARLDSSSEKLPTRVQSVFGILGKAIVDINCVIPGRPKRFLVSQTVNMRGRTDPPISKKQCGNLYLVASARSVAGEAGVDLQSLVELLTDSVRRELANCKKIVPSKGEKMMITPGFNELGKAFADPEISSVV…
DCAR_001301		BAHD	2		DCARv2_Chr1:4204002..4205051 (1.05 Kb)	MKVEILSTELIKPYTSTPLSLRHYNISLVDELSPAMNVPTILYYPAEENVTTNSICMHLKKSLSMALARFYPLAGRYMKESFMVDCSDQGAEFVQAQVDIRLDQLIGLGKNVQAELLNCLLPRPVGACDEDTDPLVAVQVSAFACGGYAMGILSSHSIADMSTTSSFVMEWAREAKRLLEGLDHDQDHELSVSPSWNSALLFPGCKLPGLPLGFSRDKENVEDHKIVTKIFSFSNSAILKIREKARLDS*
DCAR_001304		BAHD	2		DCARv2_Chr1:4208434..4210297 (1.86 Kb)	MKVEILSTELIKPSTPTPPSLQHYSISMVDELSPVMNVPTILYYPAGLHGGISRCMHLKTSLSKVLTRFYPFAGRYMKESYMVDCSDQGAEFVEARVDVGLDDIICQGRNLKAELLNSLLPRPIGAGGEVSDPVFAVQVSTFGCGGCAIGVLSSHRIADIATTSTLVMEWAVDAKILLGGDDERCVPVPVSPNWNSASLFPGQKMSGLALGLPRAKENIADHGIVTKKFLFSNSAISKIREKAMLDESDEGLPTRVQSVCGLIGKAIIEIHVANREKPRGFLVIQAVNMRERTDPPIPKHQCGNPYLVPPARSVAGDEGVEFGGLVDLLTRSVKRDVDTCKMLLSGGDGGEFIAQGFNESIKSHTDPGISCVCFFTDWCKFPFYEADFGWGKPVWVSSV…
DCAR_001305		BAHD	2		DCARv2_Chr1:4212841..4214714 (1.88 Kb)	MKVEILSTELIKPYTSTPLSLRHYNISLVDELSPAMNVPTILYYPAEENVTTNSICMHLRKSLSMALARFYPLAGRYMKESFMVDCSDQGAEFVQAQVDIRLDQLIGLGKNVQVELLNCLLPRPVGACDEDTDPLVAVQVSAFACGGYAIGILSSHRVADMSTTSSFVMKWAREAKQLLEALDLDHDFNRAILKIREKARLDSSSQKLPTRVQSVFGILGKAIIDINCVNAGRPRGFLVSQTVNMRERTDPPISKKQCGNLYLVASARSVAGEAGVELESIVELLTDSVRRELANCEQIVPIKGEKNKMMITQGFNEVAKTFADPEISSVVMFTDWCKFPLYEADFGWGKPSWVSSVHVPLRNMIYLLRDKSGEGIEAWLNLSVDDMPKFEQDANIMEF…
DCAR_001306		BAHD	2		DCARv2_Chr1:4220114..4221977 (1.86 Kb)	MKVEILSTELIKPSTPTPPSFRHYSISMVDELSPVMNVPIILYYPAGLHGGISRCMHLKTSLSKVLTRFYPFAGRYMKESYMVDCSDQGAEFVEARVDVGLDDIICQGRNLKAELLNSLVSRPIGAGGEISDPVLAVQVSTFSCGGCAIGVLSSHRIADIATTSTLVMEWAVDAKILLGGDDERCVPVPVSPNWNSASLFPGQKMSGLALGLPRAKENIADHGIVTKKFLFSNSAISKIREKAMLDESDEGLPTRVQSVCGLIGKAIIDIHVANREKPRGFLVIQAVNMRERTDPPIPKHQCGNLYLVSPARSVAGDEGVEFGGLVDLLTRSVKKDVDTCKMLLSGGDGGEFIAQGFNESLKSHTDPGISCVCFFTDWCKFPFYEADFGWGKPVWVSSV…
DCAR_001778		BAHD	2		DCARv2_Chr1:20433810..20435628 (1.82 Kb)	MKVQIHSKKLVKPFTPTPSNLNHHNLSFIDELAPKMYAPVILYYPCPENVTDKDLFSSTCLLELETSLSKTLVQFYPLAGRYNKHLQLVDCNDKGVEFVEATVDCHLHEVLPHGERSDPQFLNKFIPCEVLITDEAMHPLLAIQVTVFKCGGFAIGVCISHRIADAATLSMFLQAWGTTAKLNKNGNQQESIQKIFPCFDAAVYFPKRGLPHLNFGIFTSSGCKIVTRRFSFDNKAISTLRANILPGTGQTSKLQMVIAVIWKALLGAEKLKDEHARATHIMQPVNLRDKLTTPFLHKHFFGNLCILASVPMMAAENREIPDLAIQLSSSVKGSIEGWAKMMSLGKDDPLLKNMISSTVNYYMISSWSRFPFYETDFGWGKPVWASSVYFPCKNMVLLM…
DCAR_004096		BAHD	2		DCARv2_Chr1:44665339..44667223 (1.89 Kb)	MNVEILSRELIKPYTSTPPSLGRYKISIVDELSPVMNVPTIFYYAADIHGSGIENGTSISRCMHLKKSLSRVLTRFYPFAGRYVKESYMVDCSDQGAEFVEAKVDIRLDEIIGQGKDLKVELLNSLLPRPIGAGDEITDPVLAIQVSFFTCGGWAIGVLSSHRIADISTTSTLIKEWAIEAKLLLGGYDENQVAVTPLWNSASLFPGQKLSGLPLGLTRAKENVEDHKIVTKKFLFSKSAISKIREKARLDKSSDRLPTRVQSLWGIIGKAIIDIYVADPEKPRGFLIIQAVNIRERTDPPIPKHQCGNLYLISTTQSVAGEKGVDFEGLVYQCTCSAKRDVEICKMLLSAGDGGRLISQGFNDLTKSLTNPEISSVSLFSDWSKFPLYEADFGWGKPV…
DCAR_004334		BAHD	2		DCARv2_Chr1:46934452..46936341 (1.89 Kb)	MKVEIISRELIKPYTATPPSFKNHNISLIDELSPNLNVPTIFYYSAATDQHITTSIPLVQKHLKNSLSKVLTSFHPFAGRYCIESRSVDCSDQGAEFVEAKVDVRLDDLLNQKKDLKIELLNELLPCPLGAVDEYKDPLLAIQVNAFSCGGFAVAVCSSHRIADMTTTISFVNAWANAAKQELEHVDENDLPIPWNFDSALLLPGQNSPCLPSGLTREKENIEIHKLVTKIFTFTESKISSIRERAKGDGSSKSSPTRVQSVFGIIGKAIIDIHVANPENPKGYMVIQAVNMRERTIPPLPKNQFGNLYLVACVQSVAGQGGVELPCYVDNLSNSVKRAVDDCGVVLSSGKEGQTLLSQKLGEMLQSLSSPEIYFAGTFSSWCKFPLYEADFGWGKPVW…
DCAR_004335		BAHD	2		DCARv2_Chr1:46944929..46946978 (2.05 Kb)	MMMKVEILCRELIKPHTATPPSFRNYNISLIDEVSPNMNVPTIFYFSAPDHPDTNIITNIKSTDPDTNIKSTGPDTNIITNIKSTGPDTNIKSIPSVYEHLKNSLSKVLSNFHPFAGRYNVETHSVDCSDQGAEFVEAKVDIRLDDLLNHRKDLKIELLNDFLPCPLGAVDEYTDPLLAVQVNAFSCGGFAVAVCISHRIADITTITSFVKAWAVAAKQELGDVDKSYVPMAWSFDSASLLPGQNLPCLPSGLTREKENIEIHKMVTKIFYFSDCKISSIREKAKGEGSSKNSPTRVQSVFGVIAKAIIDIHVANPENPKGYVVVEAVNMRGRTVPPLPKNQFGNMYLAACVQSVAGPEGVELPCIVDQLSSSVKRAVDACGVVLSLDKEGQTMLSQEL…
DCAR_004336		BAHD	2		DCARv2_Chr1:46952785..46954737 (1.95 Kb)	MKVEILSKEIIKPCTPTPPSLSTYNLSLMDELAPNLNVPTIFYYSAPDQESADEVALRYKHLKTSLSKILTTFYPFAGRYRAESYLVDCSDQGAEYVEAKVDIRLDDLVSQRTDVKAELLNELLPYPIGAIDEYEDPLLAVQVSGFSCGGFAIGICSSHRIADVSTTIAFVNAWATAAKQELGQVDESYVPEPYKFDSASLLPGLKLMAGLPSGMSRDKENFEVHKVSTKMFYFPNSTISSIQERARLNDSSKLPSRVQSVFGIIGKTIVDLHVADLEEPKGYILTETVNIRGKTNPPLHKNQFGNLYQIAHAQGVASPKTGVELSSYVDDLSKSVKKAMNFCGMLTSGKEGQTAMTNEFFALLKNLSAIPDIYFVGMFTSWCTFPFYEADFGWGKPVW…
DCAR_011298		BAHD	2		DCARv2_Chr3:34349401..34351261 (1.86 Kb)	MKFEVLSRELIKPYHSTPQSLRDYTLSLIDELLPPMNLPTILYYYNDNLSSSSRCQHLKRSLSKVLTRFYPYAGRYIKESFKVDCSDQGAEFVEAKVDVSLDDFIGQTKNLKMELLNCLLPRPIGAVDGVTDPLLAVQVCAFACGGWAIGILTSHRVADMSTSSTFVKEWAITAKQLLSESFDECHDFPVSSWTSASLFPGKKLSCRPLGMPVAKENFEYHKIVTKVFSFKQNSISRIREMARLDKSSERLPSRVQSVIGIIGKAIIDIHVVADPGNSKEFLVIQTVNMREKTDPPIHKNQYGNLFLVSTAPIVASEGGVELDSIVDLVTRAVRGEVENCKRILSVGGEMIISDGFDVLTKALAEPEISSNLVFTDWCKFPYYEADFGLAKPVWISGIN…
DCAR_011299		BAHD	2		DCARv2_Chr3:34352551..34354390 (1.84 Kb)	MKVQVLSRELIRPYTSTPLSLREYSLSLVDELSPVMYVPIILYYAHDPATSGSRCEDLKMSLSKVLTRFYPFAGRYMKDSFMVDCSDQGVEFVEAIVDVRLDELLGQGKNLKTEVLNHLIPCAIGASGEASDPLLAVQVTSFACGGWAIGSMTSHKIADMATACTLINEWAIEAKRLLEGSDGNKLPVMSPVWDSASLFPGKKVSGITFQMSREKQDVSDHQIATKVFSFDNSAISKFCGKIRVENSSESLPTRVQSVFGVIGKSIIDINAAYTKEFLAIEPVNLRERTEPSISKNHCGNLYLLTTNQIVAGEAGVELHSIVDLLTQTVKRGVEKCKMILSPEGPMMISEGFHEVTSTLAKPKIGALSFSDWSKFPFYEADFGLGKPVWISIVNLPGPN…
DCAR_011300		BAHD	2		DCARv2_Chr3:34354383..34356222 (1.84 Kb)	MKVEVLSRELIKPYTSTPRSLREYSISLIDELAPLVNVPTILYYADDLHSTSSRCEQLKRSLSKVLARFYPFAGRYMKDSFMVDCSDQGAEFVEAMVDVRLDDLVGRGKDLKVEMLNHLIPRAIGASGHVTDPLLAVQVSCFACGGWAIGLMTSHKIADMSTTCTFINEWAIAAKRILEGFTEDNFPIMSPMWNSASFFPGKKMSGLPLGSSTEKENSEDHEIVTKVFSFKNRAISRVREKARLDSSRESLPTRVQSVFGIIGKSIIAINAAYTKEYLVIQPVNMRERTIPPISKNQCGNFYLLSTTQVAAGGAGVELHSIVNLLTQTVKREVEKCKMILSVEGQMSVSDGFHELRRILAKPKVAALDFSDWCKFPFYEADFGSGKPVWVSSVNSSVAN…
DCAR_011301		BAHD	2		DCARv2_Chr3:34359694..34361389 (1.7 Kb)	MNVPTILYYADDLRSSSSKCEQLKRSMSKVLARFYPFAGRYMKDSFKVDCSDQGAEFVEAMVDVRLDDLVGRGKNLKTELLNYLIPRPIGAGDEATDPLLAVQVNSFVCGGWAIGLMTSHRIADMSTTSAFVNEWAIEAKRLVEGFDGDCFPDKSPVWSSASLFPGRKMSGFPFGLSREKENVEDHKIVTKVFSFDGRAISRIREKARLLDNSGERLPTRVQSVFGMIGKSIIDMNAARFKEFWAIQAVNMRGRTIPPISKNQCGNLYLTTSTQIVAGEAGVELHSTVDLLMQTVKREVEKCKMILSVEGQMSISNGFYEMTKILAKPNIGVLGFSDWCKFPVYEADFGWGKPVWVSCVNVPVANNIYLFSDKFGKGIEAWVNLNIDDMLKFEQDSSIM…
DCAR_011302		BAHD	2		DCARv2_Chr3:34361163..34363010 (1.85 Kb)	MLKVEVVSRELIKPYTSTPLSLRDYRISLIDELAPVMNVPTILYYADDLRSSSSKCEQLKRSMSKVLARFYPFAGRYMKDSFKVDCSDQGAEFVEAMVDVRLDDLVGRGKNLKTELLNYLIPRPIGAGDEATDPLLAVQVNSFVCGGWAIGLMTSHRIADMSTTSAFVNEWAIEAKRLVEGFDGDCFPDKSPVWSSASLFPGRKMSGFPFGLSREKENVEDHKIVTKVFSFDGRAISRIREKARLLDNSGERLPTRVQSVFGMIGKSIIDMNAARFKEFWAIQAVNMRGRTIPPISKNQCGNLYLTTSTQIVAGEAGVELHSTVDLLMQTVKREVEKCKMILSVEGQMSISNGFYEMTKILAKPNIGVLGFSDWCKFPVYEADFGWGKPVWVSCVNVPV…
DCAR_021881		BAHD	2		DCARv2_Chr6:18875348..18877158 (1.81 Kb)	MKVQILTREFVKPLIPTPPNLRNYKISFTDELAPVINVPSILYYQAHEKIKATSMCDILKTSVEKALPKFYPFAGRYVKTSRVIDCSDQGVEFVTAQTDSQLAEILGLGKKLKVELIDQLLPCDVQEADEVTDPLLCIQVTMFDCGGLALTMCFAHRIGDASTISAFMAGMVAASQGLSLELFHPSFDVASSYPGKGLPHWKLNWTNKNVTKRFVFDSKAIEILRNRARLTGANGKSKPSRVQLVNAIILQALISIDRAKYGHFRATYFMQTMNLREKANPPIPTESFGNLFGLATVNLEAGQAKDKGYGHHADMLSDSVKEALEAYKTMLLHHEDGHRKVIDPFLESNEKMSDPDVNAIMHTSWSRFPYYEADFGWGTPVWASAASLPLKNVGILLDT…
DCAR_028184		BAHD	2		DCARv2_Chr8:13858277..13860174 (1.9 Kb)	MKVDILSKELLKPYNSTKPSFQHYRISLVDELCPTMNTPVILYYPRNTRSCGTGDSTSHSSSNILKKALSKALTPFYPLAGRYMKDYYMVECSDDGAYFVEATVDVELHDLLGRREYLKVDGLNCLLPYPIGASDEITDPLLAVQLSTFACGGYAIAIMTSHRVADMSTTCTFIKQWATDSKRLLEGAEEDDHMSTSPSWNSALFFPGKKLSPIPFGIPRAKESVEDLDIITKFLYFSKSDIIRIRDKAKLDSLSEKLPSKVQSVLGIIGKAIIDLSVANPANPKRFMIAQALNMRERMHPPLPKDHCGNMFLFTSAESVADEKGVELPILVKQLSASVSRALEDCKTLLSLGDEGQMMIAHAFNNLTNRTISKPGHSIVCIFSDWTKFPFYETDFGWG…
DCAR_028241		BAHD	2		DCARv2_Chr8:10290432..10292287 (1.86 Kb)	MKVEVLSRELIKPYISTPSNLQHYRISLLDELSPTMNIPTILYYTDIQSSNHLKISLAKVLTRFYPLAGRYVKEACMVDCSDQGAEFVEAKVDIRIEDLISQGKDLKVELLNLLIPRPIGAVDEVSDPLLAIQVSTFACGGLAIGLMSSHRVADMATTSNFITEWALHAKIHGREDCLSMSPRWNSGLLFPGKHFAPLHLGLSRSEEKFEVHKVITKVFHFSKSAISRIQEKARGNSLSEKLPTRVQCVVGLLGKAIIDSHVANPANPREFLMSQILNLRGRTIPPLRKSQCGNLYLTAFVESVAGEGGVEFQSLVDMLSTSVKSGIEECKDALSTGEEGQMMVAKNFHDFKDSITNPGSFCAGCFSDLSKFPFYEADFGWGKPVWVSMANIPVSHGCF…
DCAR_007242		BAHD	2		DCARv2_Chr2:32612346..32612996 (652 b)	MKINVRDSTMVGPAQETPRRSLWNANVDLVVPNFHTPSVYFYRPTGSANFFEARVLKDALSRALVPFYPMAGRLKKDEDGRVEIDCQGQGVLFVEAESDGVIDEFGDFAPTLELRKLIPAVDYSLGIESYSLLVLQVKTFPSVELLKDRKIVRE*
DCAR_025550		BAHD	2		DCARv2_Chr7:28191306..28194692 (3.39 Kb)	MKINVRDSTMVGPAQETPRRSLWNANVDLVVPNFHTPSVYFYRPTGSANFFEARVLKDALSRALVPFYPMAGRLKKDEDGRVEIDCQGQGVLFVEAESDGVIDEFGDFAPTLELRKLIPAVDYSLGIESYSLLVLQVTYFKCGGVSLGVGMQHHAADGASGLHFINTWSDMARGLDLTIPPFIDRTLLRARDPPRPAFQHIEYQPPPSMKSSPDAVPETAVSIFKLTRDQLNVLKAKSKEEGNTVAYSSYEMLAGHVWRSVCKARGLPEDQESKLYIATDGRARLRPALPPGYFGNVIFTATPIAVAGDLQSKPIWYSASKIHDALVRMDNEYLRSALDYLELQPDLKALVRGAHTFRCPNLGITSWARLPIHDADFGWGRPIFMGPGGIAYEGLSFVL…
DCAR_016310		BAHD	2		DCARv2_Chr5:2091102..2093101 (2 Kb)	MKITVKESTLVPPAVETPRRRLWNANVDLVVPNFHTPSVYFYRPNGGDNFFDTKVLKDALSRALVPFYPMAGRLKRDDDGRVEIDCNGEGVLFVEAESDGVVDDFGDFAPTLELRQLIPAVDYSLGISSYSLLVLQITFFKCGGVSLGVGMQHHAADGASGLHFINTWSDMARGLDLTLAPFIDRTLLRAREPPQPAFPHIEYQAPPSMKLNPDPKESTPETSVSIFKLTRAQLNALKAKAKEDGNTVAYSSYEMLAGHVWRSVCKARGLADDQESKLYIATDGRFRLLPPLPAGYFGNVIFTATPIAAAGDLMSKPLWFGASRIHNALARMDNDYLRSALDYLELQPDLKALVRGAHTFKCPNLGITSWGRLPIHDADFGWGRPIFMGPGGIAYEGLS…
DCAR_016311		BAHD	2		DCARv2_Chr5:2097486..2099551 (2.07 Kb)	MKITVKESTLVLPAEEAPQRRLWNASADLIHPNLHTTSVYFYRPDGSDNFFDTKVLKDALSRALVPFYPIAGRLKRDDGGRIEIDCNGEGVLFVEAESDGVVDDFGDDFAPTLEFRQLIPAVDYSLGISSYSLLVLQLTFFKCGGVSLGVGLHHVAADGPSGLHFISTWSDMARGLGLTLAPFIDRTLLRARDPPQPAFPHIEYQPPPPLKSGPDPTNSNPETAVSIFKLTRAQLNALKDKSKENGNTVAYSSYEILAGHVWRSVCKARGLADDQETRFLIPTDGRSRIVPPLPPGYFGNAIFVAPVTVATGDLISKPLWYGASRIHEAIARMDNDYLRSALDYLELGASSRQPVASKCGFALNSWARFPIHDTDFGWGRPIFMGPGRIVSDGLSFLLP…
DCAR_017914		BAHD	2		DCARv2_Chr5:24784487..24790450 (5.96 Kb)	MVSEKIKITVRNSSLVYPSKPTPLKKLWNSNLDLVVGKIHFPTVYFYKPNGACNFFDSEILRQSLSNVLVSFFPMAGRLSKNEKGRVEIDCNAQGALFVEAEADSSVDDFGDFRPSPQLRRLVPVADYSGDISSYPLVMAQVTRFKCGGVSLGLGNHHTLADGLAGLHFVNTWSDVARGLSVAMPPCIDRTLLRARDPRTPTFDHVEYHPPPTLNTPKNSTLNFGSTTVLKLTPDQLNRLKSSTKNDGNTKDHSTYEILAAHLWRCATKARGLPDDQMTKLFVATDGRSRLCPPLPPGYIGNVVFTATPLSTAGDLTSEPLTDSCKRIHSCLAKMDNEYLRSALDYLELAPDLSALVRGPNYFANPNLNINSWVRLPLYDSDFGWGRPIFMGPADILYE…
DCAR_019404		BAHD	2		DCARv2_Chr5:38783428..38787102 (3.68 Kb)	MVSSKMRIKVTESTLIPPSKPTPSEKLWNSNLDLVVGRIHILTVYFYRPNGSQNFFDSRTVKEALSNVLVSFYPMAGRLGRDQEGRVEIDCNAKGVLYVEAESDNVVDDYGDFRPSLELRRLVPEVDYSGDISSCPLFIAQVTRFKCGGVALGCGVHHTLSDGLSSLHFINTWSDISRGLSIAIPPFIDRTLLRARDPPTPVFDHVEYHPPPSLNTPEAVKSPKAPTTTVLKLTLEQLNQIKSTAKSDGNAKDHSTYEILSAHLWRCACKARGLSDDQMTKLYVATDGRFRLSPPLPPGYLGNVVFTATPAGTAGEIISEPLVNSAKRIHAALSKMGNENLRSALDFLECQPDLSALVRGPQYFASPNLNINSWTRLPIYDSDFGWGRPIHMGPAVILY…
DCAR_021407		BAHD	OUT		DCARv2_Chr6:23380286..23387087 (6.8 Kb)	MSRDTDHLHHHKEDIYAFQKDEEDKEYDFGSYDHEAPLPLTLTSRVLYMLGDITSGPGYRFTQWLELVRKRSSKYQNPAFSNHPRRISSMPFLSAGESSLDSTSALPADQVREFTLWDRLGKAAVLDIESNSFSWSMLSSVHRTENSSSTEPSEDEMNKPLEVTVNSGGVLFLALFRQPKRDGSPSKEAVAVIKISSTRMATQSERLGYEFAKWLGVLTPQARVVHNLSHEWLQIKEAAERVRDAANADGDEIGEMTCSELLEALELSRCLFLMNYIHGTPLLESSAAFDLREGAAKTAAALGRILLLDLVIRNEDRLPCQQLRWRGNFANLLLADKIASVYVDEMNEPFESVINKYRPTIIRALQKELRSTSVDSRLSTHNAVLVSQSSDLSDIMESP…
DCAR_025658		BAHD	OUT		DCARv2_Chr7:29440850..29455850 (15 Kb)	MAMGFSPLSLVLSLLLTCCVIEIKASLYHSDRIINLPGQPQVGFQQFSGYVTLDDKKQRALFYYFVEAEIDPASKPLVLWLNGGPGCSSLGVGAFSENGPFRPNGQVLVRNDYSWNTEANMLYLETPVGVGFSYSNDTSTMTVDDKITARDNLVFLQRWFLKFPQYRGRDLFITGESYAGHYVPQLAQLMTQFNRKHKLFNLKGIALGNPVLDFATDYNSRAEFFWSHGVISDSTYNIFTTVCNYSRYVSEFYRDSISPLCSEVMTQVNKETSKFVDIYDVTLDVCVSSVFAQSKVITTQQVSERIDVCLDDETVNYLNRKDVQKALHARLVGVRKWDVCNNVLDYDWLNIEIPTISIVGSLLKEGIPVLVYSGDQDSVIPLTGSRKLVHRLAKQLGLN…
DCAR_031844		BAHD	OUT		DCARv2_Chr9:11965597..11968208 (2.61 Kb)	MSGCRSRKLQKGYAHGSPLLESSIAFDLREGAAKIAAALGRILLLDLVIRNEDKLPCQQLSWRGNFANLLLADKIASVYVDEMNEPFESVINKYRPTIIKALQIELRTTSVDGRLSTHNAVSPVDPLRENVLMIGQSIRSWWSFLSTVLDTQHKFSMSCSSFPEWIPCSTQATGCVHSPCTPSKERAPIDNQSDLNPEVQRGTPKASSSGARLALRVPPSFEMVSLGGSTREIQNPFDDVELNKGIEQWDEMLKVEAVKLCQENIFSTGFFESGESSNVIDAYELKVRLEHILERIALTSDAANTKKPSLISSTLFIGGALAARSQYTQQHLGITHFVPVL*

## Sheet: S6
Table S6. Reads mapping statistics obtained from RNA-Seq data sets used.
Read type	Line/genotype	Sample name	Input reads	% Map		% Unmapped
				(unique)	(multiple loci)	(no match)	(too many missmatch) *	(too short or low MAPQ) **
PE	8519-F3	8519-YR(1)	5129145	80.69	3.09	0.29	8.35	7.58
		8519-YR(2)	5579196	80.38	3.46	0.13	9.95	6.07
	Y8519-F3	8519-OR(1)	4646012	81.19	3.27	0.18	8.07	7.29
		8519-OR(2)	19796361	80.3	3.45	0.18	8.5	7.57
		8519-OR(3)	5448159	80.7	3.39	0.17	9.49	6.26
SE	5394	5394-OR(1)	49001282	87.94	7.07333	0.48	2.26667	2.23667
		5394-OR(2)	46727296	87.5633	7.09667	0.47	2.39333	2.47
		5394-OR(3)	49351893	87.74	6.93333	0.47	2.33	2.52667
		5394-PR-LAA(1)	55316371	87.5167	7.25333	0.55	2.22333	2.46333
		5394-PR-LAA(2)	50352716	87.8667	6.78	0.553333	2.30333	2.49333
		5394-PR-LAA(3)	49994679	87.4033	6.95667	0.73	2.47333	2.43
		5394-PR-HAA(1)	47712482	87.6967	6.82333	0.56	2.41667	2.51
		5394-PR-HAA(2)	47461697	88.7033	6.00333	0.45	2.39333	2.45333
		5394-PR-HAA(3)	53004586	85.1433	9.52333	0.51	2.47	2.35667
	95710	95710-PR(1)	56858878	84.065	4.895	5.2925	2.8025	2.95
		95710-PR(2)	59492060	86.885	6.7875	0.44	3.115	2.765
		95710-PR(3)	59849497	82.18	5.69	6.225	2.845	3.0625
	7280-F2	7280-PR-HAA(1)	12418051	89.31	4.87	0.37	2.28	3.17
		7280-PR-HAA(2)	13912152	90.79	4.32	0.35	1.96	2.58
		7280-PR-HAA(3)	12974183	89.09	5	0.36	2.33	3.21
Average			3.52513e+07	85.6577	5.63329	0.938042	4.04812	3.72237
PE: paired end reads; SE: single end reads
* Maximum number of mismatches per read is set to two
** END-TO-END mapping of a read with maximum of two nt mismatches should be satisfied

## Sheet: S7
Table S7. Summary of results from transcriptome (RNA-Seq) analysis for selected genes. Differentially expressed genes (DEGs). Downregulated genes are highlighted in green and rupregulated genes are highlighted in red. Reads are indicated for each samples in RPKM.
ID	Name	Acyltransferase Cluster	Comparisons	Comp #	LFC	FDR	Regulation	Method	5394-OR(1)2	5394-OR(2)	5394-PR-HAA(1)	5394-PR-HAA(2)	5394-PR-LAA(1)	5394-PR-LAA(2)	95710-PR(1)	95710-PR(2)	95710-PR(3)	7280-PR-HAA(1)	7280-PR-HAA(2)	8519-OR(1)	8519-OR(2)	8519-YR(1)	8519-YR(2)
DCAR_021217		BAHD-1	5394-PR-LAA vs 5394-OR	2	3.6147	1.30684e-06	Up	EdgeR_glm2	0.144987	0.293559	0.846134	0.523151	3.69502	1.59454	8.27653	7.7682	19.155	6.30219	5.85858	6.95968	3.61571	10.6262	11.4141
DCAR_021217		BAHD-1	95710-PR vs 5394-OR	3	5.87449	7.35626e-19	Up	EdgeR_glm2	0.144987	0.293559	0.846134	0.523151	3.69502	1.59454	8.27653	7.7682	19.155	6.30219	5.85858	6.95968	3.61571	10.6262	11.4141
DCAR_021217		BAHD-1	7280-PR-HAA vs 5394-OR	6	4.8575	1.51026e-15	Up	EdgeR_glm2	0.144987	0.293559	0.846134	0.523151	3.69502	1.59454	8.27653	7.7682	19.155	6.30219	5.85858	6.95968	3.61571	10.6262	11.4141
DCAR_021217		BAHD-1	7280-PR-HAA vs 5394-PR-HAA	11	3.24295	5.2142e-08	Up	EdgeR_glm2	0.144987	0.293559	0.846134	0.523151	3.69502	1.59454	8.27653	7.7682	19.155	6.30219	5.85858	6.95968	3.61571	10.6262	11.4141
DCAR_021218		BAHD-1	5394-PR-HAA vs 5394-OR	1	-2.11773	7.52103e-08	Down	EdgeR_glm2	18.5314	19.6428	4.1102	4.65193	0	4.04816	3.18896	1.88464	8.17723	0	0	16.4071	25.9469	34.5834	46.214
DCAR_021218		BAHD-1	95710-PR vs 5394-OR	3	-1.97691	0.000195421	Down	EdgeR_glm2	18.5314	19.6428	4.1102	4.65193	0	4.04816	3.18896	1.88464	8.17723	0	0	16.4071	25.9469	34.5834	46.214
DCAR_021218		BAHD-1	95710-PR vs 8519-OR	4	-1.97764	0.00122378	Down	EdgeR_glm2	18.5314	19.6428	4.1102	4.65193	0	4.04816	3.18896	1.88464	8.17723	0	0	16.4071	25.9469	34.5834	46.214
DCAR_021218		BAHD-1	95710-PR vs 8519-YR	5	-3.05264	8.73121e-09	Down	EdgeR_glm2	18.5314	19.6428	4.1102	4.65193	0	4.04816	3.18896	1.88464	8.17723	0	0	16.4071	25.9469	34.5834	46.214
DCAR_021218		BAHD-1	7280-PR-HAA vs 5394-OR	6	-12.1856	3.62473e-29	Down	EdgeR_glm2	18.5314	19.6428	4.1102	4.65193	0	4.04816	3.18896	1.88464	8.17723	0	0	16.4071	25.9469	34.5834	46.214
DCAR_021218		BAHD-1	7280-PR-HAA vs 8519-OR	7	-10.7667	1.36716e-17	Down	EdgeR_glm2	18.5314	19.6428	4.1102	4.65193	0	4.04816	3.18896	1.88464	8.17723	0	0	16.4071	25.9469	34.5834	46.214
DCAR_021218		BAHD-1	7280-PR-HAA vs 8519-YR	8	-11.7986	9.66583e-36	Down	EdgeR_glm2	18.5314	19.6428	4.1102	4.65193	0	4.04816	3.18896	1.88464	8.17723	0	0	16.4071	25.9469	34.5834	46.214
DCAR_021218		BAHD-1	7280-PR-HAA vs 5394-PR-LAA	10	-8.88871	0.000823293	Down	EdgeR_glm2	18.5314	19.6428	4.1102	4.65193	0	4.04816	3.18896	1.88464	8.17723	0	0	16.4071	25.9469	34.5834	46.214
DCAR_021218		BAHD-1	7280-PR-HAA vs 5394-PR-HAA	11	-10.0812	1.52102e-09	Down	EdgeR_glm2	18.5314	19.6428	4.1102	4.65193	0	4.04816	3.18896	1.88464	8.17723	0	0	16.4071	25.9469	34.5834	46.214
DCAR_021219		BAHD-1	7280-PR-HAA vs 5394-PR-LAA	10	N/A	N/A	N/A	EdgeR_glm2	0.0536932	0.185309	0.0379053	0.101968	0.0545172	0.0129497	0	0.224339	0.196579	0.301798	0.387432	0.824166	0	0	3.14508
DCAR_021221		BAHD-1	5394-PR-LAA vs 5394-OR	2	2.82542	0.000766232	Up	EdgeR_glm2	0.293335	0.122712	0.727928	0.759639	2.26085	0.604561	0	0	0.292894	1.09918	0.72157	8.85627	1.27889	2.03587	38.3005
DCAR_021221		BAHD-1	95710-PR vs 8519-OR	4	-5.41812	0.000140346	Down	EdgeR_glm2	0.293335	0.122712	0.727928	0.759639	2.26085	0.604561	0	0	0.292894	1.09918	0.72157	8.85627	1.27889	2.03587	38.3005
DCAR_021221		BAHD-1	95710-PR vs 8519-YR	5	-7.59327	6.84036e-08	Down	EdgeR_glm2	0.293335	0.122712	0.727928	0.759639	2.26085	0.604561	0	0	0.292894	1.09918	0.72157	8.85627	1.27889	2.03587	38.3005
DCAR_021221		BAHD-1	7280-PR-HAA vs 5394-OR	6	2.2101	0.00779842	Up	EdgeR_glm2	0.293335	0.122712	0.727928	0.759639	2.26085	0.604561	0	0	0.292894	1.09918	0.72157	8.85627	1.27889	2.03587	38.3005
DCAR_021221		BAHD-1	7280-PR-HAA vs 8519-YR	8	-4.4384	7.56107e-06	Down	EdgeR_glm2	0.293335	0.122712	0.727928	0.759639	2.26085	0.604561	0	0	0.292894	1.09918	0.72157	8.85627	1.27889	2.03587	38.3005
DCAR_021223		BAHD-1	95710-PR vs 5394-OR	3	3.83662	1.4159e-18	Up	EdgeR_glm2	5.17837	5.5457	9.53814	8.41495	8.03018	7.37999	79.0735	74.8354	45.649	13.3184	7.64293	71.8656	10.0467	11.381	16.8758
DCAR_021223		BAHD-1	95710-PR vs 8519-YR	5	2.4413	1.20857e-07	Up	EdgeR_glm2	5.17837	5.5457	9.53814	8.41495	8.03018	7.37999	79.0735	74.8354	45.649	13.3184	7.64293	71.8656	10.0467	11.381	16.8758
DCAR_021223		BAHD-1	7280-PR-HAA vs 5394-OR	6	1.05908	0.00811784	Up	EdgeR_glm2	5.17837	5.5457	9.53814	8.41495	8.03018	7.37999	79.0735	74.8354	45.649	13.3184	7.64293	71.8656	10.0467	11.381	16.8758
DCAR_030734		BAHD-1	95710-PR vs 8519-OR	4	5.28933	1.32193e-20	Up	EdgeR_glm2	26.7326	15.2864	21.0004	61.5813	60.8043	22.3586	37.6876	26.5164	31.0148	10.132	11.5332	0.743458	1.27757	3.25403	7.73959
DCAR_030734		BAHD-1	95710-PR vs 8519-YR	5	2.70423	1.40623e-08	Up	EdgeR_glm2	26.7326	15.2864	21.0004	61.5813	60.8043	22.3586	37.6876	26.5164	31.0148	10.132	11.5332	0.743458	1.27757	3.25403	7.73959
DCAR_030734		BAHD-1	7280-PR-HAA vs 8519-OR	7	3.56264	9.93089e-08	Up	EdgeR_glm2	26.7326	15.2864	21.0004	61.5813	60.8043	22.3586	37.6876	26.5164	31.0148	10.132	11.5332	0.743458	1.27757	3.25403	7.73959
DCAR_030734		BAHD-1	7280-PR-HAA vs 5394-PR-LAA	10	-1.87834	5.75094e-06	Down	EdgeR_glm2	26.7326	15.2864	21.0004	61.5813	60.8043	22.3586	37.6876	26.5164	31.0148	10.132	11.5332	0.743458	1.27757	3.25403	7.73959
DCAR_030734		BAHD-1	7280-PR-HAA vs 5394-PR-HAA	11	-1.85499	7.22767e-05	Down	EdgeR_glm2	26.7326	15.2864	21.0004	61.5813	60.8043	22.3586	37.6876	26.5164	31.0148	10.132	11.5332	0.743458	1.27757	3.25403	7.73959
LOC108196041		BAHD-1	95710-PR vs 5394-OR	3	4.39926	2.73832e-10	Up	EdgeR_glm2	0.227517	0.439723	0.160618	0.0756133	0.231009	0.230465	10.2432	4.93196	3.36761	0.0426275	0.0820845	0.253985	0	0.694789	0
LOC108196041		BAHD-1	95710-PR vs 8519-OR	4	5.9984	8.03713e-10	Up	EdgeR_glm2	0.227517	0.439723	0.160618	0.0756133	0.231009	0.230465	10.2432	4.93196	3.36761	0.0426275	0.0820845	0.253985	0	0.694789	0
LOC108196041		BAHD-1	95710-PR vs 8519-YR	5	4.40192	1.07152e-06	Up	EdgeR_glm2	0.227517	0.439723	0.160618	0.0756133	0.231009	0.230465	10.2432	4.93196	3.36761	0.0426275	0.0820845	0.253985	0	0.694789	0
LOC108224500		BAHD-1	95710-PR vs 5394-OR	3	3.88631	4.12256e-20	Up	EdgeR_glm2	2.47359	2.32523	2.03575	2.10386	2.73316	2.23957	40.1772	19.6753	34.8757	3.02358	0.835162	0.812161	0.317189	0.605921	0.309927
LOC108224500		BAHD-1	95710-PR vs 8519-OR	4	6.14006	6.85403e-22	Up	EdgeR_glm2	2.47359	2.32523	2.03575	2.10386	2.73316	2.23957	40.1772	19.6753	34.8757	3.02358	0.835162	0.812161	0.317189	0.605921	0.309927
LOC108224500		BAHD-1	95710-PR vs 8519-YR	5	6.30031	7.96803e-28	Up	EdgeR_glm2	2.47359	2.32523	2.03575	2.10386	2.73316	2.23957	40.1772	19.6753	34.8757	3.02358	0.835162	0.812161	0.317189	0.605921	0.309927
DCAR_000929		BAHD-2	95710-PR vs 5394-OR	3	7.36476	3.06089e-35	Up	EdgeR_glm2	2.75737	1.32682	6.61382	3.50872	3.24025	3.5783	203.656	383.676	292.343	3.04203	4.49434	2.81251	0	0.56991	0.262357
DCAR_000929		BAHD-2	95710-PR vs 8519-OR	4	8.07298	1.05604e-11	Up	EdgeR_glm2	2.75737	1.32682	6.61382	3.50872	3.24025	3.5783	203.656	383.676	292.343	3.04203	4.49434	2.81251	0	0.56991	0.262357
DCAR_000929		BAHD-2	95710-PR vs 8519-YR	5	9.67925	5.16148e-39	Up	EdgeR_glm2	2.75737	1.32682	6.61382	3.50872	3.24025	3.5783	203.656	383.676	292.343	3.04203	4.49434	2.81251	0	0.56991	0.262357
DCAR_000929		BAHD-2	7280-PR-HAA vs 8519-YR	8	3.21908	5.67986e-05	Up	EdgeR_glm2	2.75737	1.32682	6.61382	3.50872	3.24025	3.5783	203.656	383.676	292.343	3.04203	4.49434	2.81251	0	0.56991	0.262357
DCAR_001778		BAHD-2	95710-PR vs 5394-OR	3	N/A	N/A	N/A	EdgeR_glm2	0.139462	0	0.075013	0.0189179	0.121373	0.0961011	0.493548	0.470072	0.291767	0.373278	0.287517	0.222408	0.191095	0	0
DCAR_001778		BAHD-2	95710-PR vs 8519-YR	5	N/A	N/A	N/A	EdgeR_glm2	0.139462	0	0.075013	0.0189179	0.121373	0.0961011	0.493548	0.470072	0.291767	0.373278	0.287517	0.222408	0.191095	0	0
DCAR_004096		BAHD-2	95710-PR vs 8519-OR	4	4.50624	8.37065e-05	Up	EdgeR_glm2	1.59933	0.428195	0.711654	2.95444	1.86008	5.58252	2.00448	0.957672	9.91617	0.108964	0	0.162308	0.278913	0.148001	0.953844
DCAR_004096		BAHD-2	95710-PR vs 8519-YR	5	3.0401	0.0040029	Up	EdgeR_glm2	1.59933	0.428195	0.711654	2.95444	1.86008	5.58252	2.00448	0.957672	9.91617	0.108964	0	0.162308	0.278913	0.148001	0.953844
DCAR_004096		BAHD-2	7280-PR-HAA vs 5394-OR	6	-4.08016	0.000607675	Down	EdgeR_glm2	1.59933	0.428195	0.711654	2.95444	1.86008	5.58252	2.00448	0.957672	9.91617	0.108964	0	0.162308	0.278913	0.148001	0.953844
DCAR_004096		BAHD-2	7280-PR-HAA vs 5394-PR-LAA	10	-5.95294	1.84635e-09	Down	EdgeR_glm2	1.59933	0.428195	0.711654	2.95444	1.86008	5.58252	2.00448	0.957672	9.91617	0.108964	0	0.162308	0.278913	0.148001	0.953844
DCAR_004096		BAHD-2	7280-PR-HAA vs 5394-PR-HAA	11	-4.953	6.32845e-05	Down	EdgeR_glm2	1.59933	0.428195	0.711654	2.95444	1.86008	5.58252	2.00448	0.957672	9.91617	0.108964	0	0.162308	0.278913	0.148001	0.953844
DCAR_004334		BAHD-2	95710-PR vs 8519-OR	4	2.93833	5.10161e-05	Up	EdgeR_glm2	5.34855	8.73339	14.7787	4.24135	14.3065	14.3329	8.87862	7.99087	5.85552	0.431012	1.5216	0.642017	1.83876	2.3417	0.538997
DCAR_004334		BAHD-2	95710-PR vs 8519-YR	5	2.63009	0.000143832	Up	EdgeR_glm2	5.34855	8.73339	14.7787	4.24135	14.3065	14.3329	8.87862	7.99087	5.85552	0.431012	1.5216	0.642017	1.83876	2.3417	0.538997
DCAR_004334		BAHD-2	7280-PR-HAA vs 5394-OR	6	-2.76064	1.28825e-05	Down	EdgeR_glm2	5.34855	8.73339	14.7787	4.24135	14.3065	14.3329	8.87862	7.99087	5.85552	0.431012	1.5216	0.642017	1.83876	2.3417	0.538997
DCAR_004334		BAHD-2	7280-PR-HAA vs 5394-PR-LAA	10	-3.79288	1.32529e-12	Down	EdgeR_glm2	5.34855	8.73339	14.7787	4.24135	14.3065	14.3329	8.87862	7.99087	5.85552	0.431012	1.5216	0.642017	1.83876	2.3417	0.538997
DCAR_004334		BAHD-2	7280-PR-HAA vs 5394-PR-HAA	11	-3.16904	3.05772e-05	Down	EdgeR_glm2	5.34855	8.73339	14.7787	4.24135	14.3065	14.3329	8.87862	7.99087	5.85552	0.431012	1.5216	0.642017	1.83876	2.3417	0.538997
DCAR_004335		BAHD-2	95710-PR vs 5394-OR	3	-3.63531	2.01773e-07	Down	EdgeR_glm2	12.7633	10.3961	5.49109	8.34252	6.78472	12.1936	0.476003	0.243304	1.84916	4.83564	4.46447	4.34151	8.39311	14.0358	6.95837
DCAR_004335		BAHD-2	95710-PR vs 8519-OR	4	-2.62435	0.00217729	Down	EdgeR_glm2	12.7633	10.3961	5.49109	8.34252	6.78472	12.1936	0.476003	0.243304	1.84916	4.83564	4.46447	4.34151	8.39311	14.0358	6.95837
DCAR_004335		BAHD-2	95710-PR vs 8519-YR	5	-3.46565	5.8769e-06	Down	EdgeR_glm2	12.7633	10.3961	5.49109	8.34252	6.78472	12.1936	0.476003	0.243304	1.84916	4.83564	4.46447	4.34151	8.39311	14.0358	6.95837
DCAR_004335		BAHD-2	7280-PR-HAA vs 5394-OR	6	-1.22755	0.0028093	Down	EdgeR_glm2	12.7633	10.3961	5.49109	8.34252	6.78472	12.1936	0.476003	0.243304	1.84916	4.83564	4.46447	4.34151	8.39311	14.0358	6.95837
DCAR_004336		BAHD-2	95710-PR vs 5394-OR	3	3.63367	2.63066e-10	Up	EdgeR_glm2	0.946154	0.631741	2.63687	2.6424	1.37509	1.86134	7.25343	7.38657	11.5273	0.486626	2.74424	0.828409	0.978694	0.755386	1.56483
DCAR_004336		BAHD-2	95710-PR vs 8519-OR	4	3.58212	2.0281e-07	Up	EdgeR_glm2	0.946154	0.631741	2.63687	2.6424	1.37509	1.86134	7.25343	7.38657	11.5273	0.486626	2.74424	0.828409	0.978694	0.755386	1.56483
DCAR_004336		BAHD-2	95710-PR vs 8519-YR	5	3.06993	1.14589e-06	Up	EdgeR_glm2	0.946154	0.631741	2.63687	2.6424	1.37509	1.86134	7.25343	7.38657	11.5273	0.486626	2.74424	0.828409	0.978694	0.755386	1.56483
DCAR_004681		BAHD-2	95710-PR vs 5394-OR	3	10.4239	8.13577e-08	Up	EdgeR_glm2	0	0	0.0369939	0	0.0399048	0.0189575	2.45518	6.4331	0.185001	0	0.0708968	0	0	0	0
DCAR_004681		BAHD-2	95710-PR vs 8519-OR	4	9.78769	3.74285e-05	Up	EdgeR_glm2	0	0	0.0369939	0	0.0399048	0.0189575	2.45518	6.4331	0.185001	0	0.0708968	0	0	0	0
DCAR_004681		BAHD-2	95710-PR vs 8519-YR	5	9.77597	3.25577e-05	Up	EdgeR_glm2	0	0	0.0369939	0	0.0399048	0.0189575	2.45518	6.4331	0.185001	0	0.0708968	0	0	0	0
DCAR_011299		BAHD-2	5394-PR-LAA vs 5394-OR	2	N/A	N/A	N/A	EdgeR_glm2	0.393913	0.126886	0	0.374039	0	0.0190008	0.23335	0.0580882	0.103013	0.0738034	0.0710587	0	0	0	0
DCAR_011300		BAHD-2	7280-PR-HAA vs 5394-OR	6	N/A	N/A	N/A	EdgeR_glm2	0.0393913	0.0181266	0.111235	0	0.0399959	0.0760032	0	0	0.0206026	0.44282	0.852704	0	0	0	0
DCAR_011300		BAHD-2	7280-PR-HAA vs 8519-YR	8	N/A	N/A	N/A	EdgeR_glm2	0.0393913	0.0181266	0.111235	0	0.0399959	0.0760032	0	0	0.0206026	0.44282	0.852704	0	0	0	0
DCAR_011300		BAHD-2	7280-PR-HAA vs 5394-PR-LAA	10	N/A	N/A	N/A	EdgeR_glm2	0.0393913	0.0181266	0.111235	0	0.0399959	0.0760032	0	0	0.0206026	0.44282	0.852704	0	0	0	0
DCAR_011300		BAHD-2	7280-PR-HAA vs 5394-PR-HAA	11	N/A	N/A	N/A	EdgeR_glm2	0.0393913	0.0181266	0.111235	0	0.0399959	0.0760032	0	0	0.0206026	0.44282	0.852704	0	0	0	0
DCAR_016310		BAHD-2	5394-PR-HAA vs 5394-OR	1	2.25466	1.09072e-05	Up	EdgeR_glm2	3.66091	2.1183	19.4986	8.2947	5.26282	11.1722	75.4648	87.4991	96.3626	4.88963	1.96158	0.606949	0.521497	0.368965	1.01911
DCAR_016310		BAHD-2	5394-PR-LAA vs 5394-OR	2	1.52856	0.0014549	Up	EdgeR_glm2	3.66091	2.1183	19.4986	8.2947	5.26282	11.1722	75.4648	87.4991	96.3626	4.88963	1.96158	0.606949	0.521497	0.368965	1.01911
DCAR_016310		BAHD-2	95710-PR vs 5394-OR	3	5.0861	1.41799e-30	Up	EdgeR_glm2	3.66091	2.1183	19.4986	8.2947	5.26282	11.1722	75.4648	87.4991	96.3626	4.88963	1.96158	0.606949	0.521497	0.368965	1.01911
DCAR_016310		BAHD-2	95710-PR vs 8519-OR	4	7.5893	3.27846e-33	Up	EdgeR_glm2	3.66091	2.1183	19.4986	8.2947	5.26282	11.1722	75.4648	87.4991	96.3626	4.88963	1.96158	0.606949	0.521497	0.368965	1.01911
DCAR_016310		BAHD-2	95710-PR vs 8519-YR	5	7.12239	4.54229e-35	Up	EdgeR_glm2	3.66091	2.1183	19.4986	8.2947	5.26282	11.1722	75.4648	87.4991	96.3626	4.88963	1.96158	0.606949	0.521497	0.368965	1.01911
DCAR_016310		BAHD-2	7280-PR-HAA vs 8519-OR	7	2.75244	0.00412571	Up	EdgeR_glm2	3.66091	2.1183	19.4986	8.2947	5.26282	11.1722	75.4648	87.4991	96.3626	4.88963	1.96158	0.606949	0.521497	0.368965	1.01911
DCAR_016310		BAHD-2	7280-PR-HAA vs 5394-PR-HAA	11	-1.91557	0.000830931	Down	EdgeR_glm2	3.66091	2.1183	19.4986	8.2947	5.26282	11.1722	75.4648	87.4991	96.3626	4.88963	1.96158	0.606949	0.521497	0.368965	1.01911
DCAR_016311		BAHD-2	95710-PR vs 5394-OR	3	N/A	N/A	N/A	EdgeR_glm2	0	0	0.0165044	0	0.0178031	0.0676614	0.0377706	0.103425	0.128389	0	0	0	0.0840896	0	0
DCAR_019404		BAHD-2	95710-PR vs 5394-OR	3	3.47573	4.13515e-09	Up	EdgeR_glm2	26.1562	7.35873	22.755	46.4619	51.7138	16.445	151.862	226.813	103.151	37.3133	23.7963	13.7025	37.164	14.3011	36.8212
DCAR_019404		BAHD-2	95710-PR vs 8519-OR	4	3.02287	1.55179e-06	Up	EdgeR_glm2	26.1562	7.35873	22.755	46.4619	51.7138	16.445	151.862	226.813	103.151	37.3133	23.7963	13.7025	37.164	14.3011	36.8212
DCAR_019404		BAHD-2	95710-PR vs 8519-YR	5	2.85899	9.81986e-07	Up	EdgeR_glm2	26.1562	7.35873	22.755	46.4619	51.7138	16.445	151.862	226.813	103.151	37.3133	23.7963	13.7025	37.164	14.3011	36.8212
DCAR_025550		BAHD-2	95710-PR vs 5394-OR	3	4.35575	4.38436e-27	Up	EdgeR_glm2	11.8113	10.4371	13.1017	13.044	12.1447	10.8889	199.007	171.357	234.715	11.9468	12.7763	14.0931	16.4189	5.11853	15.5917
DCAR_025550		BAHD-2	95710-PR vs 8519-OR	4	4.05085	1.60126e-14	Up	EdgeR_glm2	11.8113	10.4371	13.1017	13.044	12.1447	10.8889	199.007	171.357	234.715	11.9468	12.7763	14.0931	16.4189	5.11853	15.5917
DCAR_025550		BAHD-2	95710-PR vs 8519-YR	5	4.44827	7.21462e-14	Up	EdgeR_glm2	11.8113	10.4371	13.1017	13.044	12.1447	10.8889	199.007	171.357	234.715	11.9468	12.7763	14.0931	16.4189	5.11853	15.5917
DCAR_028184		BAHD-2	95710-PR vs 5394-OR	3	-5.7268	0.0126754	Down	EdgeR_glm2	0.20185	0	0.407139	0.61607	0.600206	0.389458	0	0	0	0	0	0	0	0	0
DCAR_028184		BAHD-2	7280-PR-HAA vs 5394-PR-LAA	10	-7.4588	0.000176853	Down	EdgeR_glm2	0.20185	0	0.407139	0.61607	0.600206	0.389458	0	0	0	0	0	0	0	0	0
DCAR_028184		BAHD-2	7280-PR-HAA vs 5394-PR-HAA	11	-7.5565	0.000357183	Down	EdgeR_glm2	0.20185	0	0.407139	0.61607	0.600206	0.389458	0	0	0	0	0	0	0	0	0
LOC108192824		SCPL-1A-1	95710-PR vs 5394-OR	3	-1.78716	4.18697e-06	Down	EdgeR_glm2	7.94064	9.54967	7.6182	6.52442	5.37045	6.2732	2.29426	2.73026	1.55596	1.85233	0.940359	1.47991	2.80172	1.92126	5.20139
LOC108192824		SCPL-1A-1	7280-PR-HAA vs 5394-OR	6	-2.5542	1.19956e-10	Down	EdgeR_glm2	7.94064	9.54967	7.6182	6.52442	5.37045	6.2732	2.29426	2.73026	1.55596	1.85233	0.940359	1.47991	2.80172	1.92126	5.20139
LOC108192824		SCPL-1A-1	7280-PR-HAA vs 5394-PR-LAA	10	-1.9763	5.81208e-07	Down	EdgeR_glm2	7.94064	9.54967	7.6182	6.52442	5.37045	6.2732	2.29426	2.73026	1.55596	1.85233	0.940359	1.47991	2.80172	1.92126	5.20139
LOC108192824		SCPL-1A-1	7280-PR-HAA vs 5394-PR-HAA	11	-2.24635	2.40584e-07	Down	EdgeR_glm2	7.94064	9.54967	7.6182	6.52442	5.37045	6.2732	2.29426	2.73026	1.55596	1.85233	0.940359	1.47991	2.80172	1.92126	5.20139
LOC108205415		SCPL-1A-1	5394-PR-LAA vs 5394-OR	2	1.50256	7.87364e-07	Up	EdgeR_glm2	5.60699	2.87583	6.53798	11.6712	12.3362	11.1601	4.43922	2.30096	3.59832	5.71265	8.08282	1.96369	8.89306	2.35015	3.99554
LOC108205415		SCPL-1A-1	7280-PR-HAA vs 8519-YR	8	1.15713	0.00372976	Up	EdgeR_glm2	5.60699	2.87583	6.53798	11.6712	12.3362	11.1601	4.43922	2.30096	3.59832	5.71265	8.08282	1.96369	8.89306	2.35015	3.99554
LOC108212499		SCPL-1A-1	5394-PR-LAA vs 5394-OR	2	2.18022	7.20111e-07	Up	EdgeR_glm2	0.222967	0.378651	0.614633	1.2577	1.24784	1.43657	0.320202	0.190494	0.230457	0.228768	0.430944	0.0592631	0.229138	0.0405294	0.124384
LOC108212499		SCPL-1A-1	7280-PR-HAA vs 5394-PR-LAA	10	-1.94713	3.47518e-05	Down	EdgeR_glm2	0.222967	0.378651	0.614633	1.2577	1.24784	1.43657	0.320202	0.190494	0.230457	0.228768	0.430944	0.0592631	0.229138	0.0405294	0.124384
LOC108214128	DcSCPL2	SCPL-1A-1	95710-PR vs 5394-OR	3	N/A	N/A	N/A	EdgeR_glm2	0.260593	0.163011	0.151391	0.195249	0.0806179	0.0982027	0.0306991	0.0120088	0.0383332	0	0.00734512	0	0.0585822	0.0725333	0.0190803
LOC108214128	DcSCPL2	SCPL-1A-1	7280-PR-HAA vs 5394-OR	6	N/A	N/A	N/A	EdgeR_glm2	0.260593	0.163011	0.151391	0.195249	0.0806179	0.0982027	0.0306991	0.0120088	0.0383332	0	0.00734512	0	0.0585822	0.0725333	0.0190803
LOC108214128	DcSCPL2	SCPL-1A-1	7280-PR-HAA vs 5394-PR-LAA	10	N/A	N/A	N/A	EdgeR_glm2	0.260593	0.163011	0.151391	0.195249	0.0806179	0.0982027	0.0306991	0.0120088	0.0383332	0	0.00734512	0	0.0585822	0.0725333	0.0190803
LOC108214128	DcSCPL2	SCPL-1A-1	7280-PR-HAA vs 5394-PR-HAA	11	N/A	N/A	N/A	EdgeR_glm2	0.260593	0.163011	0.151391	0.195249	0.0806179	0.0982027	0.0306991	0.0120088	0.0383332	0	0.00734512	0	0.0585822	0.0725333	0.0190803
LOC108214129	DcSCPL1	SCPL-1A-1	5394-PR-HAA vs 5394-OR	1	8.30426	9.8145e-36	Up	EdgeR_glm2	0.0594307	0.0328177	6.75768	22.1628	7.61125	5.80985	7.40396	3.38482	4.92365	0.697788	10.1204	0	0.0380025	0	0
LOC108214129	DcSCPL1	SCPL-1A-1	5394-PR-LAA vs 5394-OR	2	7.21383	9.67742e-58	Up	EdgeR_glm2	0.0594307	0.0328177	6.75768	22.1628	7.61125	5.80985	7.40396	3.38482	4.92365	0.697788	10.1204	0	0.0380025	0	0
LOC108214129	DcSCPL1	SCPL-1A-1	95710-PR vs 5394-OR	3	6.99369	2.58585e-30	Up	EdgeR_glm2	0.0594307	0.0328177	6.75768	22.1628	7.61125	5.80985	7.40396	3.38482	4.92365	0.697788	10.1204	0	0.0380025	0	0
LOC108214129	DcSCPL1	SCPL-1A-1	95710-PR vs 8519-OR	4	8.27595	1.43857e-21	Up	EdgeR_glm2	0.0594307	0.0328177	6.75768	22.1628	7.61125	5.80985	7.40396	3.38482	4.92365	0.697788	10.1204	0	0.0380025	0	0
LOC108214129	DcSCPL1	SCPL-1A-1	95710-PR vs 8519-YR	5	12.7929	2.14836e-26	Up	EdgeR_glm2	0.0594307	0.0328177	6.75768	22.1628	7.61125	5.80985	7.40396	3.38482	4.92365	0.697788	10.1204	0	0.0380025	0	0
LOC108214129	DcSCPL1	SCPL-1A-1	7280-PR-HAA vs 5394-OR	6	6.92436	7.82284e-12	Up	EdgeR_glm2	0.0594307	0.0328177	6.75768	22.1628	7.61125	5.80985	7.40396	3.38482	4.92365	0.697788	10.1204	0	0.0380025	0	0
LOC108214129	DcSCPL1	SCPL-1A-1	7280-PR-HAA vs 8519-OR	7	8.06507	6.29271e-10	Up	EdgeR_glm2	0.0594307	0.0328177	6.75768	22.1628	7.61125	5.80985	7.40396	3.38482	4.92365	0.697788	10.1204	0	0.0380025	0	0
LOC108214129	DcSCPL1	SCPL-1A-1	7280-PR-HAA vs 8519-YR	8	11.352	5.26298e-12	Up	EdgeR_glm2	0.0594307	0.0328177	6.75768	22.1628	7.61125	5.80985	7.40396	3.38482	4.92365	0.697788	10.1204	0	0.0380025	0	0
LOC108214130	DcSCPL3	SCPL-1A-1	5394-PR-LAA vs 5394-OR	2	N/A	N/A	N/A	EdgeR_glm2	0.310618	0.345645	0.320288	0.411583	0.0960491	0.0967082	0.23419	0.104102	0.293905	0.148138	0.48392	0.591055	0.115111	0.129349	0.0793941
LOC108214130	DcSCPL3	SCPL-1A-1	7280-PR-HAA vs 5394-PR-LAA	10	N/A	N/A	N/A	EdgeR_glm2	0.310618	0.345645	0.320288	0.411583	0.0960491	0.0967082	0.23419	0.104102	0.293905	0.148138	0.48392	0.591055	0.115111	0.129349	0.0793941
LOC108227196		SCPL-1A-1	95710-PR vs 5394-OR	3	2.20463	0.00733968	Up	EdgeR_glm2	0.254154	0.0935625	0.198219	1.18597	1.53358	0.245187	1.05586	0.642491	0.402582	0.0544207	0.130992	0	0.034825	0	0.0340276
LOC108227196		SCPL-1A-1	95710-PR vs 8519-OR	4	5.46842	5.60863e-05	Up	EdgeR_glm2	0.254154	0.0935625	0.198219	1.18597	1.53358	0.245187	1.05586	0.642491	0.402582	0.0544207	0.130992	0	0.034825	0	0.0340276
LOC108227196		SCPL-1A-1	95710-PR vs 8519-YR	5	5.40043	4.58518e-05	Up	EdgeR_glm2	0.254154	0.0935625	0.198219	1.18597	1.53358	0.245187	1.05586	0.642491	0.402582	0.0544207	0.130992	0	0.034825	0	0.0340276
LOC108227196		SCPL-1A-1	7280-PR-HAA vs 5394-PR-LAA	10	-3.18657	0.00169608	Down	EdgeR_glm2	0.254154	0.0935625	0.198219	1.18597	1.53358	0.245187	1.05586	0.642491	0.402582	0.0544207	0.130992	0	0.034825	0	0.0340276
LOC108227197		SCPL-1A-1	95710-PR vs 8519-OR	4	9.96608	1.78595e-08	Up	EdgeR_glm2	0.511465	0.48837	0.794363	0.625286	0.811429	0.60444	1.41164	1.25076	0.829273	0.383311	0.484386	0	0	0	0.119836
LOC108227197		SCPL-1A-1	95710-PR vs 8519-YR	5	4.40913	1.2423e-05	Up	EdgeR_glm2	0.511465	0.48837	0.794363	0.625286	0.811429	0.60444	1.41164	1.25076	0.829273	0.383311	0.484386	0	0	0	0.119836
LOC108227197		SCPL-1A-1	7280-PR-HAA vs 8519-OR	7	7.06122	0.000247329	Up	EdgeR_glm2	0.511465	0.48837	0.794363	0.625286	0.811429	0.60444	1.41164	1.25076	0.829273	0.383311	0.484386	0	0	0	0.119836
LOC108227198		SCPL-1A-1	7280-PR-HAA vs 5394-OR	6	1.58921	2.42479e-07	Up	EdgeR_glm2	2.67916	1.82345	2.08507	3.62452	3.88691	2.62905	0.583079	2.61215	0.435306	6.32718	6.42404	1.07916	0.58283	0.318641	0.465942
LOC108227198		SCPL-1A-1	7280-PR-HAA vs 8519-OR	7	3.10669	3.25644e-10	Up	EdgeR_glm2	2.67916	1.82345	2.08507	3.62452	3.88691	2.62905	0.583079	2.61215	0.435306	6.32718	6.42404	1.07916	0.58283	0.318641	0.465942
LOC108227198		SCPL-1A-1	7280-PR-HAA vs 8519-YR	8	4.06094	3.28444e-22	Up	EdgeR_glm2	2.67916	1.82345	2.08507	3.62452	3.88691	2.62905	0.583079	2.61215	0.435306	6.32718	6.42404	1.07916	0.58283	0.318641	0.465942
LOC108227198		SCPL-1A-1	7280-PR-HAA vs 5394-PR-LAA	10	1.03942	0.000456977	Up	EdgeR_glm2	2.67916	1.82345	2.08507	3.62452	3.88691	2.62905	0.583079	2.61215	0.435306	6.32718	6.42404	1.07916	0.58283	0.318641	0.465942
LOC108227198		SCPL-1A-1	7280-PR-HAA vs 5394-PR-HAA	11	1.24149	0.000569504	Up	EdgeR_glm2	2.67916	1.82345	2.08507	3.62452	3.88691	2.62905	0.583079	2.61215	0.435306	6.32718	6.42404	1.07916	0.58283	0.318641	0.465942
DCAR_021947		SCPL-1A-2	95710-PR vs 8519-OR	4	5.22594	7.60619e-06	Up	EdgeR_glm2	9.65278	1.5931	2.15967	21.532	16.7533	3.06889	12.5918	7.82159	14.2106	3.26767	2.65125	0.774772	0	0.340771	0.688711
DCAR_021947		SCPL-1A-2	95710-PR vs 8519-YR	5	4.64861	8.82695e-19	Up	EdgeR_glm2	9.65278	1.5931	2.15967	21.532	16.7533	3.06889	12.5918	7.82159	14.2106	3.26767	2.65125	0.774772	0	0.340771	0.688711
DCAR_021947		SCPL-1A-2	7280-PR-HAA vs 8519-YR	8	2.55993	1.16795e-08	Up	EdgeR_glm2	9.65278	1.5931	2.15967	21.532	16.7533	3.06889	12.5918	7.82159	14.2106	3.26767	2.65125	0.774772	0	0.340771	0.688711
DCAR_021947		SCPL-1A-2	7280-PR-HAA vs 5394-PR-LAA	10	-1.68519	0.00291165	Down	EdgeR_glm2	9.65278	1.5931	2.15967	21.532	16.7533	3.06889	12.5918	7.82159	14.2106	3.26767	2.65125	0.774772	0	0.340771	0.688711
DCAR_021947		SCPL-1A-2	7280-PR-HAA vs 5394-PR-HAA	11	-1.93533	0.00661378	Down	EdgeR_glm2	9.65278	1.5931	2.15967	21.532	16.7533	3.06889	12.5918	7.82159	14.2106	3.26767	2.65125	0.774772	0	0.340771	0.688711
DCAR_021948		SCPL-1A-2	5394-PR-HAA vs 5394-OR	1	1.80886	0.000817304	Up	EdgeR_glm2	0.339773	0.242326	0.423703	1.58757	1.64641	0.544074	1.783	1.10717	1.85799	0.28655	0.188109	0	0.025005	0.0176913	0.0122162
DCAR_021948		SCPL-1A-2	5394-PR-LAA vs 5394-OR	2	1.95621	2.93294e-05	Up	EdgeR_glm2	0.339773	0.242326	0.423703	1.58757	1.64641	0.544074	1.783	1.10717	1.85799	0.28655	0.188109	0	0.025005	0.0176913	0.0122162
DCAR_021948		SCPL-1A-2	95710-PR vs 5394-OR	3	2.61171	9.41425e-11	Up	EdgeR_glm2	0.339773	0.242326	0.423703	1.58757	1.64641	0.544074	1.783	1.10717	1.85799	0.28655	0.188109	0	0.025005	0.0176913	0.0122162
DCAR_021948		SCPL-1A-2	95710-PR vs 8519-OR	4	7.2024	3.04181e-23	Up	EdgeR_glm2	0.339773	0.242326	0.423703	1.58757	1.64641	0.544074	1.783	1.10717	1.85799	0.28655	0.188109	0	0.025005	0.0176913	0.0122162
DCAR_021948		SCPL-1A-2	95710-PR vs 8519-YR	5	6.89905	2.61464e-29	Up	EdgeR_glm2	0.339773	0.242326	0.423703	1.58757	1.64641	0.544074	1.783	1.10717	1.85799	0.28655	0.188109	0	0.025005	0.0176913	0.0122162
DCAR_021948		SCPL-1A-2	7280-PR-HAA vs 8519-OR	7	4.30237	4.29157e-05	Up	EdgeR_glm2	0.339773	0.242326	0.423703	1.58757	1.64641	0.544074	1.783	1.10717	1.85799	0.28655	0.188109	0	0.025005	0.0176913	0.0122162
DCAR_021948		SCPL-1A-2	7280-PR-HAA vs 8519-YR	8	4.00888	2.68139e-06	Up	EdgeR_glm2	0.339773	0.242326	0.423703	1.58757	1.64641	0.544074	1.783	1.10717	1.85799	0.28655	0.188109	0	0.025005	0.0176913	0.0122162
DCAR_021948		SCPL-1A-2	7280-PR-HAA vs 5394-PR-LAA	10	-2.14046	3.08359e-05	Down	EdgeR_glm2	0.339773	0.242326	0.423703	1.58757	1.64641	0.544074	1.783	1.10717	1.85799	0.28655	0.188109	0	0.025005	0.0176913	0.0122162
DCAR_021948		SCPL-1A-2	7280-PR-HAA vs 5394-PR-HAA	11	-2.00941	0.000535081	Down	EdgeR_glm2	0.339773	0.242326	0.423703	1.58757	1.64641	0.544074	1.783	1.10717	1.85799	0.28655	0.188109	0	0.025005	0.0176913	0.0122162
DCAR_029165		SCPL-1A-2	95710-PR vs 5394-OR	3	4.09522	9.19073e-07	Up	EdgeR_glm2	0.0895744	0.0317071	0.0648575	0.157025	0.0839531	0.172828	0.727296	1.02963	0.99465	0.0258194	0.0497184	0	0	0	0
DCAR_029165		SCPL-1A-2	95710-PR vs 8519-OR	4	9.50365	4.48962e-07	Up	EdgeR_glm2	0.0895744	0.0317071	0.0648575	0.157025	0.0839531	0.172828	0.727296	1.02963	0.99465	0.0258194	0.0497184	0	0	0	0
DCAR_029165		SCPL-1A-2	95710-PR vs 8519-YR	5	9.4943	2.03447e-07	Up	EdgeR_glm2	0.0895744	0.0317071	0.0648575	0.157025	0.0839531	0.172828	0.727296	1.02963	0.99465	0.0258194	0.0497184	0	0	0	0
DCAR_029166		SCPL-1A-2	95710-PR vs 8519-OR	4	N/A	N/A	N/A	EdgeR_glm2	0.068433	0.0190852	0.0429431	0.0433201	0.107383	0.0560158	0.0268026	0.0142707	0.154014	0.0155413	0.04489	0	0	0	0
DCAR_029166		SCPL-1A-2	95710-PR vs 8519-YR	5	N/A	N/A	N/A	EdgeR_glm2	0.068433	0.0190852	0.0429431	0.0433201	0.107383	0.0560158	0.0268026	0.0142707	0.154014	0.0155413	0.04489	0	0	0	0
DCAR_029167		SCPL-1A-2	95710-PR vs 5394-OR	3	N/A	N/A	N/A	EdgeR_glm2	0.00138723	0	0	0.044786	0.0436641	0	0.083672	0.0422771	0.590599	0.0363874	0.0650635	0.0309721	0.0133058	0	0.0130011
DCAR_029167		SCPL-1A-2	95710-PR vs 8519-OR	4	N/A	N/A	N/A	EdgeR_glm2	0.00138723	0	0	0.044786	0.0436641	0	0.083672	0.0422771	0.590599	0.0363874	0.0650635	0.0309721	0.0133058	0	0.0130011
DCAR_029167		SCPL-1A-2	95710-PR vs 8519-YR	5	N/A	N/A	N/A	EdgeR_glm2	0.00138723	0	0	0.044786	0.0436641	0	0.083672	0.0422771	0.590599	0.0363874	0.0650635	0.0309721	0.0133058	0	0.0130011
DCAR_029167		SCPL-1A-2	7280-PR-HAA vs 5394-OR	6	N/A	N/A	N/A	EdgeR_glm2	0.00138723	0	0	0.044786	0.0436641	0	0.083672	0.0422771	0.590599	0.0363874	0.0650635	0.0309721	0.0133058	0	0.0130011
DCAR_004771		SCPL-1B	7280-PR-HAA vs 8519-YR	8	1.20232	0.000626199	Up	EdgeR_glm2	18.6595	21.2886	12.9465	35.8125	21.6992	22.0094	13.4193	9.81121	12.9442	25.9083	29.8269	11.8903	15.4385	13.4518	11.6419
DCAR_002739	DcbHLH3		5394-PR-HAA vs 5394-OR	1	4.33624	9.90757e-38	Up	EdgeR_glm2	0.841751	0.985555	17.1498	19.6557	23.3745	13.6031	3.62651	2.79595	0.797148	2.74359	7.96063	0.055602	0.191095	0.101401	0
DCAR_002739	DcbHLH3		5394-PR-HAA vs 5394-OR	1	4.33624	9.90757e-38	Up	EdgeR_glm2	0.841751	0.985555	17.1498	19.6557	23.3745	13.6031	3.62651	2.79595	0.797148	2.74359	7.96063	0.055602	0.191095	0.101401	0
DCAR_002739	DcbHLH3		5394-PR-LAA vs 5394-OR	2	4.37337	9.50841e-37	Up	EdgeR_glm2	0.841751	0.985555	17.1498	19.6557	23.3745	13.6031	3.62651	2.79595	0.797148	2.74359	7.96063	0.055602	0.191095	0.101401	0
DCAR_002739	DcbHLH3		5394-PR-LAA vs 5394-OR	2	4.37337	9.50841e-37	Up	EdgeR_glm2	0.841751	0.985555	17.1498	19.6557	23.3745	13.6031	3.62651	2.79595	0.797148	2.74359	7.96063	0.055602	0.191095	0.101401	0
DCAR_002739	DcbHLH3		95710-PR vs 5394-OR	3	1.6146	0.0100422	Up	EdgeR_glm2	0.841751	0.985555	17.1498	19.6557	23.3745	13.6031	3.62651	2.79595	0.797148	2.74359	7.96063	0.055602	0.191095	0.101401	0
DCAR_002739	DcbHLH3		95710-PR vs 5394-OR	3	1.6146	0.0100422	Up	EdgeR_glm2	0.841751	0.985555	17.1498	19.6557	23.3745	13.6031	3.62651	2.79595	0.797148	2.74359	7.96063	0.055602	0.191095	0.101401	0
DCAR_002739	DcbHLH3		95710-PR vs 8519-OR	4	4.61536	6.66663e-07	Up	EdgeR_glm2	0.841751	0.985555	17.1498	19.6557	23.3745	13.6031	3.62651	2.79595	0.797148	2.74359	7.96063	0.055602	0.191095	0.101401	0
DCAR_002739	DcbHLH3		95710-PR vs 8519-OR	4	4.61536	6.66663e-07	Up	EdgeR_glm2	0.841751	0.985555	17.1498	19.6557	23.3745	13.6031	3.62651	2.79595	0.797148	2.74359	7.96063	0.055602	0.191095	0.101401	0
DCAR_002739	DcbHLH3		95710-PR vs 8519-YR	5	5.82225	7.38151e-09	Up	EdgeR_glm2	0.841751	0.985555	17.1498	19.6557	23.3745	13.6031	3.62651	2.79595	0.797148	2.74359	7.96063	0.055602	0.191095	0.101401	0
DCAR_002739	DcbHLH3		95710-PR vs 8519-YR	5	5.82225	7.38151e-09	Up	EdgeR_glm2	0.841751	0.985555	17.1498	19.6557	23.3745	13.6031	3.62651	2.79595	0.797148	2.74359	7.96063	0.055602	0.191095	0.101401	0
DCAR_002739	DcbHLH3		7280-PR-HAA vs 5394-OR	6	2.62777	1.84846e-07	Up	EdgeR_glm2	0.841751	0.985555	17.1498	19.6557	23.3745	13.6031	3.62651	2.79595	0.797148	2.74359	7.96063	0.055602	0.191095	0.101401	0
DCAR_002739	DcbHLH3		7280-PR-HAA vs 5394-OR	6	2.62777	1.84846e-07	Up	EdgeR_glm2	0.841751	0.985555	17.1498	19.6557	23.3745	13.6031	3.62651	2.79595	0.797148	2.74359	7.96063	0.055602	0.191095	0.101401	0
DCAR_002739	DcbHLH3		7280-PR-HAA vs 8519-OR	7	5.52757	4.2811e-11	Up	EdgeR_glm2	0.841751	0.985555	17.1498	19.6557	23.3745	13.6031	3.62651	2.79595	0.797148	2.74359	7.96063	0.055602	0.191095	0.101401	0
DCAR_002739	DcbHLH3		7280-PR-HAA vs 8519-OR	7	5.52757	4.2811e-11	Up	EdgeR_glm2	0.841751	0.985555	17.1498	19.6557	23.3745	13.6031	3.62651	2.79595	0.797148	2.74359	7.96063	0.055602	0.191095	0.101401	0
DCAR_002739	DcbHLH3		7280-PR-HAA vs 8519-YR	8	6.74069	4.9872e-15	Up	EdgeR_glm2	0.841751	0.985555	17.1498	19.6557	23.3745	13.6031	3.62651	2.79595	0.797148	2.74359	7.96063	0.055602	0.191095	0.101401	0
DCAR_002739	DcbHLH3		7280-PR-HAA vs 8519-YR	8	6.74069	4.9872e-15	Up	EdgeR_glm2	0.841751	0.985555	17.1498	19.6557	23.3745	13.6031	3.62651	2.79595	0.797148	2.74359	7.96063	0.055602	0.191095	0.101401	0
DCAR_002739	DcbHLH3		7280-PR-HAA vs 5394-PR-LAA	10	-1.72835	6.72578e-05	Down	EdgeR_glm2	0.841751	0.985555	17.1498	19.6557	23.3745	13.6031	3.62651	2.79595	0.797148	2.74359	7.96063	0.055602	0.191095	0.101401	0
DCAR_002739	DcbHLH3		7280-PR-HAA vs 5394-PR-LAA	10	-1.72835	6.72578e-05	Down	EdgeR_glm2	0.841751	0.985555	17.1498	19.6557	23.3745	13.6031	3.62651	2.79595	0.797148	2.74359	7.96063	0.055602	0.191095	0.101401	0
DCAR_002739	DcbHLH3		7280-PR-HAA vs 5394-PR-HAA	11	-1.69429	0.000124333	Down	EdgeR_glm2	0.841751	0.985555	17.1498	19.6557	23.3745	13.6031	3.62651	2.79595	0.797148	2.74359	7.96063	0.055602	0.191095	0.101401	0
DCAR_002739	DcbHLH3		7280-PR-HAA vs 5394-PR-HAA	11	-1.69429	0.000124333	Down	EdgeR_glm2	0.841751	0.985555	17.1498	19.6557	23.3745	13.6031	3.62651	2.79595	0.797148	2.74359	7.96063	0.055602	0.191095	0.101401	0
DCAR_009912	DcUCGalT1		5394-PR-HAA vs 5394-OR	1	8.79926	2.62344e-83	Up	EdgeR_glm2	0.556247	0.902618	242.861	405.046	168.662	163.486	94.9286	34.7965	48.4934	7.02101	91.6812	0	0	0.0745025	0
DCAR_009912	DcUCGalT1		5394-PR-LAA vs 5394-OR	2	7.8501	1.45048e-108	Up	EdgeR_glm2	0.556247	0.902618	242.861	405.046	168.662	163.486	94.9286	34.7965	48.4934	7.02101	91.6812	0	0	0.0745025	0
DCAR_009912	DcUCGalT1		95710-PR vs 5394-OR	3	6.52017	9.18664e-29	Up	EdgeR_glm2	0.556247	0.902618	242.861	405.046	168.662	163.486	94.9286	34.7965	48.4934	7.02101	91.6812	0	0	0.0745025	0
DCAR_009912	DcUCGalT1		95710-PR vs 8519-OR	4	14.4202	1.95078e-29	Up	EdgeR_glm2	0.556247	0.902618	242.861	405.046	168.662	163.486	94.9286	34.7965	48.4934	7.02101	91.6812	0	0	0.0745025	0
DCAR_009912	DcUCGalT1		95710-PR vs 8519-YR	5	10.7691	2.01081e-32	Up	EdgeR_glm2	0.556247	0.902618	242.861	405.046	168.662	163.486	94.9286	34.7965	48.4934	7.02101	91.6812	0	0	0.0745025	0
DCAR_009912	DcUCGalT1		7280-PR-HAA vs 5394-OR	6	6.14476	1.08082e-11	Up	EdgeR_glm2	0.556247	0.902618	242.861	405.046	168.662	163.486	94.9286	34.7965	48.4934	7.02101	91.6812	0	0	0.0745025	0
DCAR_009912	DcUCGalT1		7280-PR-HAA vs 8519-OR	7	12.67	6.00546e-15	Up	EdgeR_glm2	0.556247	0.902618	242.861	405.046	168.662	163.486	94.9286	34.7965	48.4934	7.02101	91.6812	0	0	0.0745025	0
DCAR_009912	DcUCGalT1		7280-PR-HAA vs 8519-YR	8	10.1764	9.02669e-16	Up	EdgeR_glm2	0.556247	0.902618	242.861	405.046	168.662	163.486	94.9286	34.7965	48.4934	7.02101	91.6812	0	0	0.0745025	0
DCAR_009912	DcUCGalT1		7280-PR-HAA vs 5394-PR-HAA	11	-2.63506	0.000843981	Down	EdgeR_glm2	0.556247	0.902618	242.861	405.046	168.662	163.486	94.9286	34.7965	48.4934	7.02101	91.6812	0	0	0.0745025	0
DCAR_010745	DcMYB7		5394-PR-HAA vs 5394-OR	1	13.1606	1.36499e-33	Up	EdgeR_glm2	0	0	19.2618	6.68987	13.0009	9.97316	8.87212	4.48988	17.9738	1.06132	6.0885	0	0	0	0
DCAR_010745	DcMYB7		5394-PR-LAA vs 5394-OR	2	12.9844	2.14749e-52	Up	EdgeR_glm2	0	0	19.2618	6.68987	13.0009	9.97316	8.87212	4.48988	17.9738	1.06132	6.0885	0	0	0	0
DCAR_010745	DcMYB7		95710-PR vs 5394-OR	3	12.8204	5.65956e-27	Up	EdgeR_glm2	0	0	19.2618	6.68987	13.0009	9.97316	8.87212	4.48988	17.9738	1.06132	6.0885	0	0	0	0
DCAR_010745	DcMYB7		95710-PR vs 8519-OR	4	12.1836	3.3263e-16	Up	EdgeR_glm2	0	0	19.2618	6.68987	13.0009	9.97316	8.87212	4.48988	17.9738	1.06132	6.0885	0	0	0	0
DCAR_010745	DcMYB7		95710-PR vs 8519-YR	5	12.1761	1.38576e-17	Up	EdgeR_glm2	0	0	19.2618	6.68987	13.0009	9.97316	8.87212	4.48988	17.9738	1.06132	6.0885	0	0	0	0
DCAR_010745	DcMYB7		7280-PR-HAA vs 5394-OR	6	10.6965	4.20109e-14	Up	EdgeR_glm2	0	0	19.2618	6.68987	13.0009	9.97316	8.87212	4.48988	17.9738	1.06132	6.0885	0	0	0	0
DCAR_010745	DcMYB7		7280-PR-HAA vs 8519-OR	7	9.19982	1.51722e-07	Up	EdgeR_glm2	0	0	19.2618	6.68987	13.0009	9.97316	8.87212	4.48988	17.9738	1.06132	6.0885	0	0	0	0
DCAR_010745	DcMYB7		7280-PR-HAA vs 8519-YR	8	9.18594	3.03479e-08	Up	EdgeR_glm2	0	0	19.2618	6.68987	13.0009	9.97316	8.87212	4.48988	17.9738	1.06132	6.0885	0	0	0	0
DCAR_010745	DcMYB7		7280-PR-HAA vs 5394-PR-LAA	10	-1.62239	0.00583313	Down	EdgeR_glm2	0	0	19.2618	6.68987	13.0009	9.97316	8.87212	4.48988	17.9738	1.06132	6.0885	0	0	0	0
DCAR_021269	DcUCGXT1		5394-PR-HAA vs 5394-OR	1	7.6049	4.59633e-90	Up	EdgeR_glm2	0.748521	0.912778	169.484	154.838	150.197	110.646	37.1462	17.1089	22.7458	3.2957	50.0275	0	0.358977	0.476213	0.175379
DCAR_021269	DcUCGXT1		5394-PR-LAA vs 5394-OR	2	7.32107	1.39249e-98	Up	EdgeR_glm2	0.748521	0.912778	169.484	154.838	150.197	110.646	37.1462	17.1089	22.7458	3.2957	50.0275	0	0.358977	0.476213	0.175379
DCAR_021269	DcUCGXT1		95710-PR vs 5394-OR	3	5.12297	4.23347e-22	Up	EdgeR_glm2	0.748521	0.912778	169.484	154.838	150.197	110.646	37.1462	17.1089	22.7458	3.2957	50.0275	0	0.358977	0.476213	0.175379
DCAR_021269	DcUCGXT1		95710-PR vs 8519-OR	4	7.37271	6.28737e-20	Up	EdgeR_glm2	0.748521	0.912778	169.484	154.838	150.197	110.646	37.1462	17.1089	22.7458	3.2957	50.0275	0	0.358977	0.476213	0.175379
DCAR_021269	DcUCGXT1		95710-PR vs 8519-YR	5	6.49839	1.48224e-21	Up	EdgeR_glm2	0.748521	0.912778	169.484	154.838	150.197	110.646	37.1462	17.1089	22.7458	3.2957	50.0275	0	0.358977	0.476213	0.175379
DCAR_021269	DcUCGXT1		7280-PR-HAA vs 5394-OR	6	5.0686	2.416e-08	Up	EdgeR_glm2	0.748521	0.912778	169.484	154.838	150.197	110.646	37.1462	17.1089	22.7458	3.2957	50.0275	0	0.358977	0.476213	0.175379
DCAR_021269	DcUCGXT1		7280-PR-HAA vs 8519-OR	7	7.21555	8.77403e-09	Up	EdgeR_glm2	0.748521	0.912778	169.484	154.838	150.197	110.646	37.1462	17.1089	22.7458	3.2957	50.0275	0	0.358977	0.476213	0.175379
DCAR_021269	DcUCGXT1		7280-PR-HAA vs 8519-YR	8	6.365	6.89631e-09	Up	EdgeR_glm2	0.748521	0.912778	169.484	154.838	150.197	110.646	37.1462	17.1089	22.7458	3.2957	50.0275	0	0.358977	0.476213	0.175379
DCAR_021269	DcUCGXT1		7280-PR-HAA vs 5394-PR-LAA	10	-2.23533	0.00321424	Down	EdgeR_glm2	0.748521	0.912778	169.484	154.838	150.197	110.646	37.1462	17.1089	22.7458	3.2957	50.0275	0	0.358977	0.476213	0.175379
DCAR_021269	DcUCGXT1		7280-PR-HAA vs 5394-PR-HAA	11	-2.51548	0.00133025	Down	EdgeR_glm2	0.748521	0.912778	169.484	154.838	150.197	110.646	37.1462	17.1089	22.7458	3.2957	50.0275	0	0.358977	0.476213	0.175379
DCAR_029082	DcUSAGT1		5394-PR-HAA vs 5394-OR	1	9.50139	3.91198e-95	Up	EdgeR_glm2	0.244874	0.140854	118.46	160.322	84.7214	97.3435	41.0621	16.1593	27.456	3.78505	95.1381	0	0.0733981	0	0
DCAR_029082	DcUSAGT1		5394-PR-LAA vs 5394-OR	2	8.90768	1.98819e-129	Up	EdgeR_glm2	0.244874	0.140854	118.46	160.322	84.7214	97.3435	41.0621	16.1593	27.456	3.78505	95.1381	0	0.0733981	0	0
DCAR_029082	DcUSAGT1		95710-PR vs 5394-OR	3	7.35599	2.8521e-32	Up	EdgeR_glm2	0.244874	0.140854	118.46	160.322	84.7214	97.3435	41.0621	16.1593	27.456	3.78505	95.1381	0	0.0733981	0	0
DCAR_029082	DcUSAGT1		95710-PR vs 8519-OR	4	9.68579	3.91934e-25	Up	EdgeR_glm2	0.244874	0.140854	118.46	160.322	84.7214	97.3435	41.0621	16.1593	27.456	3.78505	95.1381	0	0.0733981	0	0
DCAR_029082	DcUSAGT1		95710-PR vs 8519-YR	5	13.2694	1.28424e-28	Up	EdgeR_glm2	0.244874	0.140854	118.46	160.322	84.7214	97.3435	41.0621	16.1593	27.456	3.78505	95.1381	0	0.0733981	0	0
DCAR_029082	DcUSAGT1		7280-PR-HAA vs 5394-OR	6	8.05271	2.37967e-12	Up	EdgeR_glm2	0.244874	0.140854	118.46	160.322	84.7214	97.3435	41.0621	16.1593	27.456	3.78505	95.1381	0	0.0733981	0	0
DCAR_029082	DcUSAGT1		7280-PR-HAA vs 8519-OR	7	10.1601	5.20701e-12	Up	EdgeR_glm2	0.244874	0.140854	118.46	160.322	84.7214	97.3435	41.0621	16.1593	27.456	3.78505	95.1381	0	0.0733981	0	0
DCAR_029082	DcUSAGT1		7280-PR-HAA vs 8519-YR	8	12.5936	3.657e-13	Up	EdgeR_glm2	0.244874	0.140854	118.46	160.322	84.7214	97.3435	41.0621	16.1593	27.456	3.78505	95.1381	0	0.0733981	0	0

## Sheet: S8
Table S8. Primers used for expression analysis by RT-qPCR, and Sanger sequencing and genotyping of DcSCPL1 locus.
ID	Sequence	Target gene	End purpose
ACT-F	CGGTATTGTGTTGGACTCTGGTGAT	ACTIN	qPCR
ACT-R	CAGCAAGGTCAAGACGGAGTATGG
7-1F	CTATCTACGACCAACTATCAAGAG	DcMYB7	qPCR
7-1R	CGGCAATTAGTGACCATCTGTTTCCC
12-1F	CTCCAACAAAATGACGTTCG	DcSCPL1	qPCR and Sequencing
12-1R	TGATTTGGACCCGAGCCTAA
12-2F	ATGACGGAAATCTTTCAAAGGC		Genotyping and Sequencing
12-2R	TAATTCCAGAGTAAGAGTCTCCAC
12-3F	CCTTTCTTATGAAATTGGTCCGTT	DcSCPL1-1	qPCR
12-4F	TGCCCTTTCTTATGAAATTGATAGC	DcSCPL1-2
12-3R	GTGTCAGTAGAGTGAGAAGCAG	DcSCPL1
12-5F	TTCGTGTTTTGGCAGAGCAT		Sequencing

## Sheet: S9
Table S9. Pair-wise Spearman rank correlation values among root anthocyanin pigments in 70349, 5392, 5394 and 7095. Correlation values below the diagonal line represent individuals with <22% Cy3XGG, while correlation values above the diagonal line represent individuals with >60% Cy3XGG.
	Cy3XG	Cy3XGG	Cy3XSGG	Cy3XFGG	Cy3XCGG	Total non-Acylated	Total Acylated
Pop. 5392
Cy3XG		0.33	-0.5	-0.74	-0.04	0.68	-0.68
Cy3XGG	0.68		-0.86	-0.74	-0.42	0.85	-0.85
Cy3XSGG	-0.29	-0.09		0.68	0.25	-0.83	0.83
Cy3XFGG	-0.53	-0.62	-0.47		0.21	-0.95	0.95
Cy3XCGG	0.42	0.31	-0.56	-0.07		-0.34	0.34
Total non-Acyl.	0.94	0.86	-0.24	-0.6	0.41		-1
Total Acyl.	-0.94	-0.86	0.24	0.6	-0.41	-1
Pop. 5394
Cy3XG		-0.12	-0.31	-0.53	0.36	0.51	-0.51
Cy3XGG	0.76		-0.59	-0.64	0.02	0.67	-0.67
Cy3XSGG	-0.22	-0.26		0.7	-0.13	-0.82	0.82
Cy3XFGG	-0.47	-0.34	-0.64		-0.32	-0.97	0.97
Cy3XCGG	0.32	0.24	-0.4	0.05		0.23	-0.23
Total non-Acyl.	0.95	0.9	-0.25	-0.45	0.31		-1
Total Acyl.	-0.95	-0.9	0.25	0.45	-0.31	-1
Pop. 7095
Cy3XG		-0.84	-0.41	-0.27	-0.34	0.47	-0.44
Cy3XGG	0.58		0.22	-0.24	0.13	0.03	-0.05
Cy3XSGG	-0.51	-0.26		0.25	-0.06	-0.52	0.51
Cy3XFGG	-0.77	-0.53	-0.01		0.33	-0.91	0.93
Cy3XCGG	0.29	0.19	-0.31	-0.04		-0.33	0.33
Total non-Acyl.	0.99	0.66	-0.49	-0.79	0.28		-0.99
Total Acyl.	-0.99	-0.67	0.49	0.79	-0.28	-1
Pop. 70349
Cy3XG		-0.33	-0.25	-0.02	0.05	0.5	-0.14
Cy3XGG	0.71		-0.33	-0.78	-0.25	0.61	-0.79
Cy3XSGG	0.11	0.11		0.26	-0.03	-0.55	0.45
Cy3XFGG	-0.48	-0.41	-0.73		0.33	-0.73	0.96
Cy3XCGG	-0.31	-0.33	-0.37	0.45		-0.09	0.31
Total non-Acyl.	0.94	0.9	0.12	-0.49	-0.34		-0.84
Total Acyl.	-0.58	-0.5	0.07	0.62	0.32	-0.59
Value highlighted in bold are satistically significant at p <0.05

[truncated: 3 more sheets: S10, S11, S12]
